# Supplementary material for: Expression profiles of microRNAs from lactating and non-lactating bovine mammary glands and identification of miRNA related to lactation
Source: BMC Genomics. 2012 Dec 27;13:731. doi: 10.1186/1471-2164-13-731 (PMC3551688; doi:10.1186/1471-2164-13-731)
Supplement: Additional file 1 — Table S1. Profile of known bovine miRNAs. Profile of the known bovine miRNA. [file 1471-2164-13-731-S1.xlsx]

## Sheet: Sheet1
Supplementary Table S1 Profile of the known bovin miRNAs (miRBase 17.0)
Pre-miRNA ID	Pre-miRNA name	Unique miRNA ID	Pre-miRNA arm	Most abundant sequence	Length (nt)	Genomic location of pre-miRNA based on bta genome assembly				Most abundant sequences		All isomiRs
										reads		reads		kinds
						Chromosome	Strand	Start	End	Lactation	Non-Lactation	Lactation	Non-Lactation	Lactation	Non-Lactation
1	let-7a	1	3p	CUAUACAAUCUACUGUCUUUC	21	chr8	+	89743299	89743378	72	42	256	127	7	6
1	let-7a	2	5p	UGAGGUAGUAGGUUGUAUAGUU	22	chr8	+	89743299	89743378	1299748	1281050	1985322	2057583	448	406
2	let-7b	3	5p	UGAGGUAGUAGGUUGUGUGGUU	22	chr5	+	123308012	123308092	700795	501558	1431945	1632427	449	388
3	let-7c	4	5p	UGAGGUAGUAGGUUGUAUGGUU	22	chr1	-	20136237	20136320	254753	476952	419267	847895	366	371
4	let-7d	5	5p	AGAGGUAGUAGGUUGCAUAGUU	22	chr8	+	89745858	89745944	28956	46509	48839	77971	169	157
5	let-7e	6	5p	UGAGGUAGGAGGUUGUAUAGUU	22	chr18	+	57588165	57588243	14603	20610	36625	52419	163	139
6	let-7f	7	5p	UGAGGUAGUAGAUUGUAUAGUU	22	chr8	+	89743652	89743738	1003169	1422718	1376416	1942403	393	345
7	let-7g	8	5p	UGAGGUAGUAGUUUGUACAGUU	22	chr22	+	49631988	49632070	291223	288556	385097	377913	285	231
8	let-7i	9	5p	UGAGGUAGUAGUUUGUGCUGUU	22	chr5	-	55133072	55133155	52184	91345	122311	262220	187	173
9	mir-1	10	3p	UGGAAUGUAAAGAAGUAUGUAU	22	chr24	+	35579228	35579312	52558	11041	63337	12981	120	45
10	mir-100	11	5p	AACCCGUAGAUCCGAACUUGUG	22	chr15	-	31460951	31461026	562	2302	1868	9101	25	33
11	mir-101	12	3p	UACAGUACUGUGAUAACUGAA	21	chr3	+	86285809	86285891	21732	96616	87450	390201	265	324
12	mir-103	13	3p	AGCAGCAUUGUACAGGGCUAU	21	chr20	+	2864127	2864198	180907	159117	444172	352042	325	260
13	mir-106	14	5p	AAAAGUGCUUACAGUGCAGGUAG	23	Un00453	-	181658	181738	357	54	946	234	22	12
14	mir-106b	15	5p	UAAAGUGCUGACAGUGCAGAUA	22	chr25	+	38455572	38455651	1729	2436	4297	5268	44	29
15	mir-107	16	3p	AGCAGCAUUGUACAGGGCUAU	21	chr26	-	11661289	11661369	0	115244	0	181060	0	172
16	mir-10a	17	5p	UACCCUGUAGAUCCGAAUUUGU	22	chr19	+	39116883	39116991	594	2521	1054	4231	19	26
17	mir-10b	18	5p	UACCCUGUAGAACCGAAUUUGU	22	chr2	-	21426193	21426291	1235	1630	2080	2696	27	23
18	mir-1185	19	5p	AGAGGAUACCCUUUGUAUGUUC	22	chr21	+	66020239	66020324	17	24	44	62	5	5
19	mir-1197	20	3p	UAGGACACAUGGUCUACUUCU	21	chr21	+	66004166	66004262	6	0	6	0	1	0
20	mir-122	21	5p	UGGAGUGUGACAAUGGUGUUU	21	chr24	+	59932223	59932307	15	6	25	10	2	2
21	mir-1249	22	3p	ACGCCCUUCCCCCCCUUCUUCA	22	chr5	-	122416962	122417026	52	49	93	76	7	4
22	mir-124a	23	3p	UAAGGCACGCGGUGAAUGCCAA	22	chr14	+	29053691	29053801	1423	1184	3800	2639	59	36
23	mir-125a	24	5p	UCCCUGAGACCCUUUAACCUGU	22	chr18	+	57588664	57588749	3217	11005	5031	16303	44	62
24	mir-125b	25	5p	UCCCUGAGACCCUAACUUGUGA	22	chr15	-	31406340	31406427	22205	87038	34354	131467	125	152
25	mir-126	26	5p	CAUUAUUACUUUUGGUACGCG	21	chr11	+	108009392	108009464	4691	1916	12196	5897	53	19
25	mir-126	27	3p	CGUACCGUGAGUAAUAAUGCG	21	chr11	+	108009392	108009464	1134	715	8093	5734	59	34
26	mir-127	28	3p	UCGGAUCCGUCUGAGCUUGGCU	22	chr21	+	65868433	65868527	3523	12502	8789	30760	63	74
27	mir-1271	29	5p	CUUGGCACCUAGUAAGUACUCA	22	chr7	+	37163625	37163710	6	23	11	37	2	2
28	mir-128	30	3p	UCACAGUGAACCGGUCUCUUU	21	chr22	+	9722970	9723053	1315	679	1536	746	21	7
29		30		UCACAGUGAACCGGUCUCUUUU	22	chr2	-	64640150	64640201
30	mir-129	31	3p	AAGCCCUUACCCCAAAAAGCAU	22	chr15	+	73770152	73770245	17	27	20	39	2	3
30	mir-129	32	5p	CUUUUUGCGGUCUGGGCUUGC	21	chr15	+	73770152	73770245	113	68	146	100	5	6
31	mir-1298	33	5p	UUCAUUCGGCUGUCCAGAUGUA	22	chrX	+	40585227	40585334	0	3	0	3	0	1
32	mir-1306	34	5p	CCACCUCCCCUGCAAACGUCCAUU	24	chr17	+	76443949	76444006	4	4	4	4	1	1
33	mir-1307	35	3p	ACUCGGCGUGGCGUCGGUCGUG	22	chr26	-	24439257	24439405	126	74	484	410	17	17
34	mir-130a	36	3p	CAGUGCAAUGUUAAAAGGGCAU	22	chr15	+	81392289	81392377	245	573	784	2677	15	17
35	mir-130b	37	3p	CAGUGCAAUGAUGAAAGGGCAU	22	chr17	+	75481463	75481544	67	57	103	77	6	4
36	mir-132	38	3p	UAACAGUCUACAGCCAUGGUCG	22	chr19	-	23161083	23161183	24	47	49	115	4	7
37	mir-133a	39	3p	UUGGUCCCCUUCAACCAGCUGU	22	chr24	+	35582547	35582633	1027	68	2072	162	31	9
38	mir-133b	40	3p	UUUGGUCCCCUUCAACCAGCU	21	chr23	+	25083929	25084012	10	7	26	10	5	2
39	mir-134	41	5p	UGUGUGACUGGUUGACCAGAGU	22	chr21	+	66032126	66032198	5	8	16	18	4	3
40	mir-135a	42	5p	UAUGGCUUUUUAUUCCUAUGUGA	23	chr22	+	49584590	49584679	178	60	279	91	6	5
41	mir-136	43	5p	ACUCCAUUUGUUUUGAUGAUGGA	23	chr21	+	65870107	65870198	70	195	156	407	4	4
42	mir-138	44	5p	AGCUGGUGUUGUGAAUCAGGCCG	23	Un0045037	+	7051	7147	43	52	76	74	5	4
43	mir-1388	45	5p	AGGACUGUCCAACCUGAGAAU	21	chr13	+	54580810	54580901	13	36	13	76	1	5
43	mir-1388	46	3p	AUCUCAGGUUUGUCAGCCCGCAA	23	chr13	+	54580810	54580901	76	485	213	1763	6	22
44	mir-139	47	5p	UCUACAGUGCACGUGUCUCCAGU	23	chr15	-	51684276	51684343	2727	1581	6823	3591	78	23
45	mir-140	48	3p	ACCACAGGGUAGAACCACGGAC	22	chr18	+	35987036	35987129	20944	66997	125301	368745	356	407
46	mir-141	49	3p	UAACACUGUCUGGUAAAGAUGG	22	chr5	-	10482928	10483017	3873	302	10910	1063	90	15
47	mir-142	50	5p	CCCAUAAAGUAGAAAGCACUA	21	chr19	-	8516953	8517039	423	1128	1839	4333	36	47
47	mir-142	51	3p	GUAGUGUUUCCUACUUUAUGGA	22	chr19	-	8516953	8517039	161	416	319	892	15	19
48	mir-143	52	3p	UGAGAUGAAGCACUGUAGCUC	21	chr7	+	60268802	60268902	29561	16770	75661	48231	218	153
49	mir-1434	53	3p	UGAAGAAAUCUAAGGUCUGAGG	22	chr7	+	18628728	18628800	3	0	3	0	1	0
50	mir-144	54	3p	UACAGUAUAGAUGAUGUACU	20	chr19	-	20148035	20148118	3	0	8	0	2	0
51	mir-145	55	5p	GUCCAGUUUUCCCAGGAAUCCCU	23	chr7	+	60270231	60270318	48288	54860	87689	99127	254	200
52	mir-1468	56	5p	CUCCGUUUGCCUGUUUUGCUGA	22	chrX	+	58411908	58412004	307	186	658	334	15	7
53	mir-146a	57	5p	UGAGAACUGAAUUCCAUAGGUU	22	chr7	+	71934149	71934247	38	116	86	241	10	12
54	mir-146b	58	5p	UGAGAACUGAAUUCCAUAGGCU	22	chr26	+	23509753	23509858	234	1799	855	8363	15	34
55	mir-147	59	3p	GUGUGCGGAAAUGCUUCUGCUAUA	24	chr10	-	66634241	66634320	0	3	0	3	0	1
56	mir-148a	60	3p	UCAGUGCACUACAGAACUUUGU	22	chr4	+	72669200	72669267	60541	10630	156597	18651	242	66
57	mir-148b	61	3p	UCAGUGCAUCACAGAACUUUGU	22	chr5	-	28577700	28577789	1253	1078	3538	1976	38	19
58	mir-150	62	5p	UCUCCCAACCCUUGUACCAGUG	22	chr18	-	55905298	55905397	167	242	356	617	7	7
59	mir-151	63	3p	CUAGACUGAAGCUCCUUGAGGAA	23	chr14	+	2275085	2275153	494	1395	1506	3034	27	25
60	mir-152	64	3p	UCAGUGCAUGACAGAACUUGG	21	chr19	+	39650347	39650432	6961	7880	14857	23705	57	42
61	mir-154	65	5p	UAGGUUAUCCGUGUAGCCUUCG	22	chr21	+	66036908	66036991	14	10	17	10	2	1
62	mir-155	66	5p	UUAAUGCUAAUCGUGAUAGGGGU	23	chr1	-	10199629	10199691	70	193	347	723	16	16
63	mir-15a	67	5p	UAGCAGCACAUAAUGGUUUGU	21	chr12	-	18887743	18887825	1379	2090	2447	3356	29	27
64	mir-15b	68	5p	UAGCAGCACAUCAUGGUUUACA	22	chr1	-	108876544	108876641	970	2140	2589	3944	34	26
65	mir-16a	69	5p	UAGCAGCACGUAAAUAUUGGUG	22	chr12	-	18887597	18887685	4620	5799	8849	11777	69	46
66	mir-17	70	3p	ACUGCAGUGAAGGCACUUGUAG	22	chr12	+	64665102	64665185	326	265	617	695	22	16
66	mir-17	71	5p	CAAAGUGCUUACAGUGCAGGUAG	23	chr12	+	64665102	64665185	3312	1432	6819	3708	57	28
67	mir-181a	72	5p	AACAUUCAACGCUGUCGGUGAGU	23	chr11	+	99136761	99136870	14030	29294	60694	122535	255	261
68	mir-181b	73	5p	AACAUUCAUUGCUGUCGGUGGGUU	24	chr11	+	99137976	99138064	909	1752	5967	10852	58	55
69	mir-181c	74	5p	AACAUUCAACCUGUCGGUGAGUU	23	chr7	-	10020276	10020372	30	195	229	509	16	22
70	mir-181d	75	5p	AACAUUCAUUGUUGUCGGUGGGUU	24	chr7	-	10020094	10020206	128	943	371	2377	18	25
71	mir-182	76	5p	UUUGGCAAUGGUAGAACUCACACU	24	chr4	-	96831184	96831294	30	48	104	147	9	9
72	mir-183	77	5p	AUGGCACUGGUAGAAUUCACUG	22	chr4	-	96835927	96835996	8	14	30	48	5	8
73	mir-1839	78	5p	AAGGUAGAUAGAACAGGUCUUAU	23	chr21	+	22773186	22773257
74		78		AAGGUAGAUAGAACAGGUCUUGAU	24	chr14	-	525865	525936	28	70	76	204	7	9
75	mir-184	79	3p	UGGACGGAGAACUGAUAAGGGU	22	chr21	+	25184435	25184517	107	98	241	204	11	9
76	mir-185	80	5p	UGGAGAGAAAGGCAGUUCCUGA	22	chr17	+	76422702	76422780	8057	5205	12214	8837	73	40
77	mir-186	81	5p	CAAAGAAUUCUCCUUUUGGGCU	22	chr3	+	79661860	79661945	6596	8258	14825	17902	97	83
77	mir-187	82	3p	UCGUGUCUUGUGUUGCAGCCGG	22	chr24	+	22320849	22320957	0	5	0	5	0	1
78	mir-188	83	5p	CAUCCCUUGCAUGGUGGAGGGU	22	chrX	-	54782811	54782896	11	4	56	29	6	3
79	mir-18a	84	5p	UAAGGUGCAUCUAGUGCAGAU	21	chr12	+	64665245	64665315	26	17	68	44	4	4
80	mir-18b	85	5p	UAAGGUGCAUCUAGUGCAGUU	21	Un00453	-	181499	181573	13	0	13	0	1	0
81	mir-190b	86	5p	UGAUAUGUUUGAUAUUGGGUUGU	23	chr3	+	17700109	17700187	4	3	4	6	1	2
82	mir-191	87	5p	CAACGGAAUCCCAAAAGCAGCUG	23	chr22	+	51902736	51902826	16335	44672	41494	109854	173	194
83	mir-192	88	5p	CUGACCUAUGAAUUGACAGCCA	22	chr29	-	44934706	44934811	4187	8871	12924	23772	107	91
84	mir-193a	89	3p	AACUGGCCUACAAAGUCCCAGU	22	chr19	-	18311025	18311105	2873	2094	6114	3747	50	23
84	mir-193a	90	5p	UGGGUCUUUGCGGGCGAGAUGA	22	chr19	-	18311025	18311105	5538	1419	8199	2101	63	24
85	mir-193b	91	3p	AACUGGCCCACAAAGUCCCGCU	22	chr25	+	14328086	14328168	437	381	1153	1084	29	24
86	mir-194	92	5p	UGUAACAGCAACUCCAUGUGGA	22	Un0042	+	1796071	1796167	194	126	261	168	6	6
87		92		UGUAACAGCAACUCCAUGUGGAA	23	chr29	-	44934929	44935011
88	mir-195	93	5p	UAGCAGCACAGAAAUAUUGGCA	22	chr19	-	27179312	27179398	3194	5983	5742	11085	45	45
89	mir-196a	94	5p	UAGGUAGUUUCAUGUUGUUGGG	22	chr19	+	39066680	39066781	350	568	958	1296	9	11
90		94		UAGGUAGUUUCAUGUUGUUGGGA	23	chr5	-	28892094	28892178
91	mir-196b	95	5p	UAGGUAGUUUCCUGUUGUUGGGA	23	chr4	+	71605730	71605814	347	459	1117	1345	17	15
92	mir-197	96	3p	UUCACCACCUUCUCCACCCAGC	22	chr3	-	36533536	36533616	185	83	322	150	8	11
93	mir-199a	97	3p	ACAGUAGUCUGCACAUUGGUUA	22	chr16	-	36247788	36247891	25123	159166	88556	495732	247	337
93	mir-199a	98	5p	CCCAGUGUUCAGACUACCUGUU	22	chr16	-	36247788	36247891	159	565	289	1143	6	11
94	mir-199b	99	5p	CCCAGUGUUUAGACUAUCUGUU	22	chr11	-	102419001	102419100	214	1077	401	2385	8	22
95	mir-199c	100	3p	ACAGUAGUCUGCACAUUGG	19	chr19	+	26439960	26440035	138	520	667	1745	22	35
96	mir-19a	101	3p	UGUGCAAAUCUAUGCAAAACUGA	23	chr12	+	64665384	64665465	13	8	23	11	3	2
97	mir-19b	102	3p	UGUGCAAAUCCAUGCAAAA	19	chr23	-	46125380	46125436
98		102		UGUGCAAAUCCAUGCAAAACUGA	23	chr12	+	64665681	64665767	2225	2226	5771	4434	56	23
99	mir-200a	103	3p	UAACACUGUCUGGUAACGAUGUU	23	chr16	-	48594359	48594444	13281	7286	22880	12445	121	65
100	mir-200b	104	3p	UAAUACUGCCUGGUAAUGAUGA	22	chr16	-	48595027	48595085	28517	6598	68253	28595	215	98
101	mir-200c	105	3p	UAAUACUGCCGGGUAAUGAUGGA	23	chr5	-	10483359	10483423	97776	14688	205862	25436	241	83
102	mir-202	106	5p	UUCCUAUGCAUAUACUUCUUU	21	chr26	-	51566615	51566713	10	3	10	6	1	2
103	mir-204	107	5p	UUCCCUUUGUCAUCCUAUGCCU	22	chr8	-	49279772	49279867	330	1144	440	1470	11	13
104	mir-205	108	5p	UCCUUCAUUCCACCGGAGUCUGU	23	chr16	-	72083257	72083325	2207	11063	5066	21653	54	78
105	mir-206	109	3p	UGGAAUGUAAGGAAGUGUGUGG	22	chr23	+	25079829	25079914	13	5	13	5	1	1
106	mir-20a	110	5p	UAAAGUGCUUAUAGUGCAGGUAG	23	chr12	+	64665553	64665623	1891	878	3264	2027	31	14
107	mir-20b	111	5p	CAAAGUGCUCACAGUGCAGGUAG	23	Un00453	-	181264	181332	778	84	1375	197	16	7
108	mir-21	112	3p	CAACAGCAGUCGAUGGGCUGU	21	chr19	+	10049133	10049204	44	94	139	394	10	13
108	mir-21	113	5p	UAGCUUAUCAGACUGAUGUUGA	22	chr19	+	10049133	10049204	185008	327259	361036	775442	305	340
109	mir-211	114	5p	UUCCCUUUGUCAUCCUUUGC	20	Un0048326	-	870	979	5	3	41	21	3	3
110	mir-212	115	5p	ACCUUGGCUCUAGACUGCUUAC	22	chr19	-	23161513	23161623	0	3	0	7	0	2
111	mir-214	116	3p	ACAGCAGGCACAGACAGGCAGU	22	chr16	-	36241995	36242104	26	20	296	365	22	21
112	mir-215	117	5p	AUGACCUAUGAAUUGACAGACA	22	Un0042	+	1796376	1796454	197	678	337	971	8	13
113	mir-218	118	5p	UUGUGCUUGAUCUAACCAUGU	21	chr20	+	2621242	2621303	87	74	193	227	7	8
114	mir-219	119	5p	UGAUUGUCCAAACGCAAUUCU	21	chr11	+	102619129	102619216	5	0	5	0	1	0
115	mir-22	120	3p	AAGCUGCCAGUUGAAGAACUGU	22	chr19	-	22901894	22901978	13990	8351	19358	10690	96	52
115	mir-22	121	5p	AGUUCUUCAGUGGCAAGCUUUA	22	chr19	-	22901894	22901978	531	242	1187	532	14	8
116	mir-221	122	3p	AGCUACAUUGUCUGCUGGGUUU	22	chrX	+	61412746	61412855	3253	17243	6417	35190	54	90
117	mir-222	123	3p	AGCUACAUCUGGCUACUGGGUCU	23	chrX	+	61412052	61412161	1922	6498	4422	13735	44	59
118	mir-223	124	3p	UGUCAGUUUGUCAAAUACCCCAA	23	chrX	-	56723506	56723613	24	67	122	263	8	9
119	mir-224	125	5p	CAAGUCACUAGUGGUUCCGUUU	22	chrX	-	21831350	21831430	129	109	240	203	10	7
120	mir-2288	126	3p	AAGGUAGUAGGUUGUGUGGUU	21	chr1	-	140020296	140020372	0	3	0	3	0	1
121	mir-2299	127	3p	GUCCGGGGAAUGGAUCCAGCGU	22	chr12	-	29435243	29435321	0	10	0	15	0	2
122	mir-2300b	128	3p	GGGAGACAAAACUAGCUGAGGA	22	chr12	+	31722919	31722992	8	3	26	3	5	1
123	mir-2313	129	5p	AGUGCAGCUGAGGACCAAGGCA	22	chr15	+	32789445	32789518	6	0	18	0	3	0
123	mir-2313	130	3p	CCAGUUCCACGCUGCAUGCCA	21	chr15	+	32789445	32789518	4	0	4	0	1	0
124	mir-2316	131	5p	ACUCCGGCCUGGACUGCGGCG	21	chr15	+	45749056	45749130	12	14	28	40	5	5
125	mir-2320	132	5p	UGGCACAGGGUCCAGCUGUCGGA	23	chr16	+	46581526	46581600	4	4	4	4	1	1
126	mir-2336	133	3p	CUAACCGUAACUUUGAAGUGCU	22	chr19	+	22276029	22276104	9	0	9	0	1	0
127	mir-2339	134	3p	UCACUGGACCUAGCAGAGCU	20	chr19	-	32087697	32087768	3	0	3	0	1	0
128	mir-2344	135	3p	GCACGAUGAUGGCGGAUCUGAGUUG	25	chr19	-	51269695	51269755	3	9	3	15	1	2
129	mir-2346	136	5p	ACUGAUGUGAAGGUGGUUUGGCAU	24	chr19	-	52392004	52392082	0	3	0	3	0	1
130	mir-2376	137	3p	CCUCUGAGAUCUUGCUAGGCGCU	23	chr23	-	7775476	7775543	0	3	0	3	0	1
131	mir-2382	138	3p	UACUUCCUGGUGCCUCGCCCCACU	24	chr25	-	2252090	2252166	3	0	3	0	1	0
132	mir-2387	139	5p	UGGAAGGCCUGGCUUUGCAGCG	22	chr25	-	35000092	35000169	14	15	47	29	5	4
133	mir-2388	140	3p	GCUCGAGGAAGCUGGAGAUGA	21	chr25	-	36924245	36924323	3	3	3	3	1	1
134	mir-2397	141	3p	CAGAGCAGUGGCAAGAACGCAU	22	chr26	+	50182724	50182797	0	3	0	3	0	1
135	mir-23a	142	3p	AGCACAUUGCCAGGGAUUU	19	chr6	-	25590959	25591021
136		142		AUCACAUUGCCAGGGAUUU	19	chr7	+	10102128	10102200	27061	56720	90330	140986	286	258
137	mir-23b	143	3p	AUCACAUUGCCAGGGAUUACCA	22	chr8	+	85962044	85962103	9813	27493	42969	80161	240	187
137	mir-23b	144	5p	UGGGUUCCUGGCAUGCUGAUUU	22	chr8	+	85962044	85962103	36	64	113	172	10	8
138	mir-24	145	5p	GUGCCUACUGAGCUGAAACACA	22	chr7	+	10102457	10102528
139		145		GUGCCUACUGAGCUGAUAUCA	21	chr8	+	85962806	85962873	7	5	16	12	3	3
140	mir-24	146	3p	UGGCUCAGUUCAGCAGAA	18	chr18	-	12671130	12671207
138		146		UGGCUCAGUUCAGCAGGAACAG	22	chr7	+	10102457	10102528	38922	24860	59050	37801	157	92
141	mir-2408	147	3p	CACGUGUGUGAGCUCAGCCGGU	22	chr29	-	46787091	46787151	5	0	5	0	1	0
142	mir-2409	148	3p	UCUCACAUGGACGCUGCCCUUU	22	Un004171	-	39232	39295	3	0	6	0	2	0
143	mir-2419	149	5p	AUCGCAUCAACACUCGUCUGUU	22	chr4	-	68649829	68649904	125	103	172	143	5	7
144	mir-2431	150	3p	CACCCCCACUUGCAUGACCCUGA	23	chr5	-	60834348	60834415	5	3	5	3	1	1
144	mir-2431	151	5p	CAGGUCAUAUAAGUGUGGAGUU	22	chr5	-	60834348	60834415	3	0	3	0	1	0
145	mir-2443	152	5p	UGAGGGCAGGACCGUAUGAGGUGU	24	chr5	+	123307467	123307539	13	9	38	26	5	5
146	mir-2448	153	3p	GUGGUUGAUUGGAUCCGUGGGU	22	chr6	-	115367431	115367503	3	4	6	4	2	1
147	mir-2468	154	5p	AUAGGAACAUGGAAGAUUGUCA	22	chr8	+	5686692	5686764	8	9	11	9	2	1
148	mir-2478	155	3p	GUAUCCCACUUCUGACACCA	20	chr9	-	28787337	28787413	5	0	5	0	1	0
149	mir-2481	156	5p	AGCUACGUUGUCUGCUGGGUUU	22	chr9	+	97604713	97604776	0	7	0	16	0	3
150	mir-2483	157	5p	CGUCAACCAUCCAGCUGUUUGA	22	chrX	-	3009828	3009907	0	3	0	3	0	1
151	mir-2484	158	3p	GAGCUAUGAUGACUUUGAUUGCAU	24	chrX	-	10305961	10306036	15	45	56	152	6	10
152	mir-25	159	3p	CAUUGCACUUGUCUCGGUCUGA	22	chr25	+	38455975	38456058	27684	107961	40621	151592	123	143
153	mir-26a	160	5p	UUCAAGUAAUCCAGGAUAGGCU	22	chr22	+	11464097	11464186	275447	895738	403436	1394797	28	38
154	mir-26b	161	5p	UUCAAGUAAUUCAGGAUAGGUU	22	chr2	+	110812687	110812771	108006	118498	160792	184262	188	166
155		161		UUCAAGUAAUUCAGGAUAU	19	chr11	-	7193987	7194056
156	mir-27a	162	3p	UUCACAGUGGCUAAGUUA	18	chr8	-	87496729	87496826
157		162		UUCACAGUGGCUAAGUUCCGC	21	chr7	+	10102302	10102379	9243	9440	25926	28452	125	85
158	mir-27b	163	3p	UUCACAGUGGCUAAGUUCUGC	21	chr8	+	85962252	85962348	9288	21813	27161	61041	163	134
159	mir-28	164	5p	AAGGAGCUCACAGUCUAUUGAG	22	chr1	-	80395799	80395884	268	204	777	575	14	11
160	mir-296	165	3p	AGGGUUGGGCGGAGGCUUUCCU	22	chr13	+	58301120	58301197	64	340	94	553	7	10
161	mir-299	166	5p	UGGUUUACCGUCCCACAUACAU	22	chr21	+	66002437	66002499	47	87	135	179	8	8
162	mir-29a	167	3p	UAGCACCAUCUGAAAUCGGUUA	22	chr4	-	97826811	97826874	162882	551278	242405	727610	245	281
163	mir-29b	168	3p	UAGCACCAUUUGAAAUCAGUGUU	23	chr16	+	73886657	73886737	3103	6684	7246	11043	67	60
164	mir-29c	169	3p	UAGCACCAUUUGAAAUCG	18	chr16	+	73970390	73970477
165		169		UAGCACCAUUUGAAAUCGGUUA	22	chr16	+	73887217	73887304	26633	25337	38561	32012	128	85
166	mir-30a	170	5p	UGUAAACAUCCUCGACUGGAAG	22	chr9	-	9888794	9888860	149924	53130	517305	191663	437	249
167	mir-30b	171	5p	UGUAAACAUCCUACACUCAGCU	22	chr14	+	6477866	6477953	3002	2182	4062	2832	42	19
168	mir-30c	172	5p	UGUAAACAUCCUACACUCUCAGCU	24	chr3	-	112437430	112437534	876	900	2766	2497	33	16
169	mir-30d	173	5p	UGUAAACAUCCCCGACUGGAAGCU	24	chr14	+	6473522	6473591	18770	18168	53611	53166	243	133
170	mir-30e	174	5p	UGUAAACAUCCUUGACUGGAAGCU	24	chr3	-	112440564	112440655	4643	4763	12009	10983	104	54
171	mir-30f	175	5p	UGUAAACACCCUACACUCUCAGCU	24	chr9	-	9851442	9851525	1202	281	3140	647	34	10
172	mir-32	176	5p	UAUUGCACAUGACUAAGUUG	20	chr8	-	103684285	103684354	215	51	387	161	9	7
173	mir-320	177	3p	AAAAGCUGGGUUGAGAGGGCGA	22	chr20	+	16455494	16455575	40436	56121	105506	150553	277	249
174	mir-323	178	3p	GCACAUUACACGGUCGACCUCU	22	chr21	+	66004335	66004420	7	12	17	19	3	3
175	mir-324	179	5p	CGCAUCCCCUAGGGCAUUGGUGU	23	chr19	-	27316364	27316452	166	111	261	155	8	6
176	mir-326	180	3p	CCUCUGGGCCCUUCCUCCAGU	21	chr15	-	54104559	54104653	83	81	117	111	5	5
177	mir-328	181	3p	CUGGCCCUCUCUGCCCUUCCGU	22	chr18	-	33853547	33853638	46	98	101	147	5	6
178	mir-329b	182	3p	AACACACCUGGUUAACCUCU	20	chr21	+	66005374	66005455	5	3	19	15	4	3
179	mir-329a	183	3p	AACACACCUGGUUAACCUUUUU	22	chr21	+	66005685	66005766	0	4	0	4	0	4
180	mir-330	184	3p	GCAAAGCACACGGCCUGCAGAGA	23	chr18	-	53011220	53011313	31	92	45	200	5	16
181	mir-331	185	3p	GCCCCUGGGCCUAUCCUAGA	20	chr5	+	27849198	27849287	117	129	327	449	9	14
182	mir-335	186	5p	UCAAGAGCAAUAACGAAAAAUG	22	chr4	+	97493656	97493747	25	33	52	50	4	3
183	mir-338	187	3p	UCCAGCAUCAGUGAUUUUGUUGA	23	chr19	+	53057553	53057644	70	32	130	47	7	5
184	mir-339	188	5p	UCCCUGUCCUCCAGGACCU	19	chr19	+	46322142	46322205
185		188		UCCCUGUCCUCCAGGAGA	18	chr7	-	62771399	62771464
186		188		UCCCUGUCCUCCAGGAGCUCA	21	chr25	+	43648256	43648333	1623	1193	3960	3476	35	23
187		188		UCCCUGUCCUCCAGGAGU	18	chr5	-	122256159	122256241
188	mir-339b	189	5p	UCCCUGUCCUCCAGGAGCU	19	chr7	-	15613887	15613944	813	141	1446	626	19	10
189	mir-33a	190	5p	GUGCAUUGUAGUUGCAUUGCA	21	chr5	+	120037611	120037679	1819	939	2962	1578	25	7
190	mir-33b	191	5p	GUGCAUUGCUGUUGCAUUGC	20	chr19	+	35685568	35685661	129	18	286	39	7	4
191	mir-342	192	3p	UCUCACACAGAAAUCGCACCCAU	23	chr21	+	65160823	65160916	2462	12063	5383	25006	52	92
192	mir-345	193	5p	GCUGACUCCUAGUCCAGUGCUU	22	chr21	+	65320259	65320349	26	13	26	13	1	1
192	mir-345	194	3p	CCCUGAACUAGGGGUCUGGAGU	22	chr21	+	65320259	65320349	870	448	2620	1194	24	16
193	mir-346	195	5p	UGUCUGCCCGCAUGCCUGCCUCU	23	chr28	-	40932048	40932142	3	12	3	12	1	1
194	mir-34a	196	5p	UGGCAGUGUCUUAGCUGGUUGU	22	chr16	+	41392736	41392842	299	344	816	1102	15	17
195	mir-34b	197	5p	AGGCAGUGUAAUUAGCUGAUUGU	23	chr15	+	20035921	20036004	25	26	75	90	5	6
196	mir-34c	198	5p	AGGCAGUGUAGUUAGCUGAUUGC	23	chr15	+	20036622	20036698	204	265	477	700	8	11
197	mir-3596	199	5p	AGGUAGUAGGUUGUAUAGUUA	21	chr5	-	123308015	123308097	11	20	21	32	3	3
198	mir-361	200	5p	UUAUCAGAAUCUCCAGGGGUAC	22	chrX	+	42524578	42524648	684	617	1437	1397	21	19
199	mir-362	201	3p	AACACACCUAUUCAAGGAUUCA	22	chrX	-	54771217	54771281	387	76	593	120	10	5
199	mir-362	202	5p	AAUCCUUGGAACCUAGGUGUGA	22	chrX	-	54771217	54771281	163	57	630	168	14	9
200	mir-363	203	3p	AAUUGCACGGUAUCCAUCUGCG	22	Un00453	-	180833	180906	1392	574	3631	2013	40	18
201	mir-365	204	5p	AGGGACUUUUGGGGGCAGAUGUG	23	chr25	+	14332837	14332923	7	6	11	6	2	1
202	mir-365	205	3p	UAAUGCCCCUAAAAAUCCUUAU	22	chr25	+	14332837	14332923	2093	1084	3209	1523	37	18
203	mir-369	206	3p	AAUAAUACAUGGUUGAUCUUU	21	chr21	+	66042411	66042479	222	138	316	174	9	7
203	mir-369	207	5p	AGAUCGACCGUGUUAUAUUCG	21	chr21	+	66042411	66042479	24	38	44	77	5	7
204	mir-374a	208	5p	UUAUAAUACAACCUGAUAAGUG	22	chrX	+	46871549	46871620	950	715	2154	1633	30	17
205	mir-374b	209	5p	AUAUAAUACAACCUGCUAAGUG	22	chrX	+	46871549	46871620	1624	2233	2786	3611	27	18
206	mir-375	210	3p	UUUGUUCGUUCGGCUCGCGUGA	22	chr2	-	111347583	111347646	33308	3200	51013	5021	157	45
207	mir-376b	211	3p	AUCAUAGAGGAAAAUCCAUGU	21	chr21	+	66017932	66018024	33	13	65	36	5	5
208	mir-376c	212	5p	GGUGGAUAUUCCUUCUAUGUUU	22	chr21	+	66017179	66017271	39	27	52	27	3	1
209	mir-376d	213	3p	AUCAUAGAGGAAAAUCCACAU	21	chr21	+	66017556	66017637	15	59	173	102	7	5
210	mir-379	214	5p	UGGUAGACUAUGGAACGUAGG	21	chr21	+	66000737	66000822	310	535	1375	3176	18	26
211	mir-380	215	3p	UAUGUAAUGUGGUCCACGUCU	21	chr21	+	66003670	66003730	218	217	248	241	6	5
212	mir-381	216	3p	UAUACAAGGGCAAGCUCUCUGU	22	chr21	+	66021942	66022016	7	3	29	15	3	2
213	mir-382	217	5p	GAAGUUGUUCGUGGUGGAUUCG	22	chr21	+	66031747	66031822	139	233	221	335	13	12
214	mir-409	218	5p	AGGUUACCCGAGCAACUUUGCAU	23	chr21	+	66042116	66042194	78	89	135	173	6	7
215	mir-410	219	3p	AAUAUAACACAGAUGGCCUGU	21	chr21	+	66042735	66042815	11	28	11	31	1	2
216	mir-411	220	5p	AUAGUAGACCGUAUAGCGUAC	21	chr21	+	66001965	66002046	302	867	1165	2909	26	31
217	mir-421	221	3p	AUCAACAGACAUUAAUUGGGCG	22	chrX	+	46943210	46943294	69	49	161	172	10	11
218	mir-423	222	3p	AGCUCGGUCUGAGGCCCCUCAGU	23	chr19	+	21234483	21234576	1587	2922	3138	5421	53	52
219	mir-423	223	5p	UGAGGGGCAGAGAGCGAGA	19	chr5	+	84505574	84505684
218		223		UGAGGGGCAGAGAGCGAGACUUU	23	chr19	+	21234483	21234576	7020	7114	11219	11461	88	62
220	mir-424	224	3p	CAAAACGUGAGGCGCUGCUAU	21	Un00453	-	446856	446951	41	60	72	125	5	5
220	mir-424	225	5p	CAGCAGCAAUUCAUGUUUUGA	21	Un00453	-	446856	446951	1228	823	1980	1384	25	16
221	mir-425	226	5p	AAUGACACGAUCACUCCCGUUGA	23	chr22	+	51903218	51903304	569	403	1430	1106	20	20
221	mir-425	227	3p	CAUCGGGAAUGUCGUGUCCGCC	22	chr22	+	51903218	51903304	91	89	330	439	21	25
222	mir-429	228	3p	UAAUACUGUCUGGUAAUGCCGU	22	chr16	-	48593123	48593206	2533	1521	3393	2260	38	16
223	mir-432	229	5p	UCUUGGAGUAGGUCAUUGGGU	21	chr21	+	65869923	65870012	80	58	367	378	13	14
224	mir-433	230	3p	AUCAUGAUGGGCUCCUCGGUGU	22	chr21	+	65867335	65867458	68	81	96	119	5	5
225	mir-449a	231	5p	UGGCAGUGUAUUGUUAGCUGGU	22	chr20	+	25597468	25597555	4	9	4	13	1	2
226	mir-450	232	5p	UUUUGCGAUGUGUUCCUAAUAU	22	Un00453	-	440493	440584	66	70	140	106	6	4
227	mir-451	233	5p	AAACCGUUACCAUUACUGAGUUU	23	chr19	-	20147873	20147943	889	475	1674	779	17	8
228	mir-452	234	5p	AACUGUUUGCAGAGGAAACUGA	22	chrX	-	21832384	21832468	57	47	252	146	13	9
229	mir-454	235	3p	UAGUGCAAUAUUGCUUAUAGGGU	23	chr19	-	9358077	9358190	4	6	4	6	1	1
230	mir-455	236	3p	GCAGUCCAUGGGCAUAUACACU	22	chr8	+	108764289	108764377	66	105	294	426	13	24
230	mir-455	237	5p	UAUGUGCCUUUGGACUACAUCG	22	chr8	+	108764289	108764377	33	97	72	246	7	11
231	mir-483	238	3p	UCACUCCUCUCCUCCCGUCUUCU	23	chr29	+	51272420	51272487	3	3	3	3	1	1
232	mir-484	239	5p	UCAGGCUCAGUCCCCUCCCGAU	22	chr25	+	14994311	14994373	420	123	776	280	17	12
233	mir-485	240	5p	AGAGGCUGGCCGUGAUGAAUUCG	23	chr21	+	66032824	66032896	52	156	102	296	7	10
234	mir-486	241	5p	UCCUGUACUGAGCUGCCCCGA	21	chr27	-	38990844	38990967	194	44	647	239	9	7
235	mir-487a	242	3p	AAUCAUACAGGGACAUCCAGUU	22	chr21	+	66028733	66028812	148	112	180	147	4	4
236	mir-487b	243	3p	AAUCGUACAGGGUCAUCCACUU	22	chr21	+	66022427	66022506	173	229	358	412	15	15
237	mir-490	244	3p	CAACCUGGAGGACUCCAUGCUGU	23	chr4	+	104248331	104248457	0	3	0	3	0	1
238	mir-491	245	5p	AGUGGGGAACCCUUCCAUGAGG	22	chr8	-	25175955	25176038	5	13	8	16	2	2
239	mir-493	246	3p	UGAAGGUCUACUGUGUGCCAGGU	23	chr21	+	65852824	65852912	13	39	59	84	6	6
240	mir-494	247	3p	UGAAACAUACACGGGAAACCUCU	23	chr21	+	66008543	66008627	67	141	133	217	7	9
241	mir-495	248	3p	AAACAAACAUGGUGCACUUCUU	22	chr21	+	66012106	66012186	249	237	608	634	13	12
242	mir-497	249	5p	CAGCAGCACACUGUGGUUUGU	21	chr19	-	27179621	27179732	1622	2461	3257	5607	42	45
243	mir-499	250	5p	UUAAGACUUGCAGUGAUGUUU	21	chr13	+	64874840	64874942	160	82	258	162	5	4
244	mir-500	251	3p	AUGCACCUGGGCAAGGAUUCU	21	chrX	-	54775826	54775887	76	32	239	45	13	2
244	mir-500	252	5p	UAAUCCUUGCUACCUGGGUGAGA	23	chrX	-	54769942	54770025	115	29	279	63	14	4
245	mir-502a	253	3p	AUGCACCUGGGCAAGGAUU	19	chrX	-	54765843	54765927	30	0	64	0	6	0
246	mir-504	254	5p	AGACCCUGGUCUGCACUCUGUCU	23	chrX	-	12002353	12002435	11	105	55	342	6	9
247	mir-505	255	3p	GUCAACACUUGCUGGUUUCCUCU	23	chrX	+	13241304	13241393	32	36	102	156	10	13
248	mir-532	256	5p	CAUGCCUUGAGUGUAGGACCGU	22	chrX	-	54783137	54783222	838	500	1190	716	26	14
249	mir-541	257	3p	UGGUGGGCACAGAAUCCGGCCUUU	24	chr21	+	66041214	66041297	0	5	0	5	0	1
250	mir-542	258	5p	UCGGGGAUCAUCAUGUCACGA	21	Un00453	-	441550	441646	7	13	18	31	3	3
251	mir-543	259	3p	AAACAUUCGCGGUGCACUUCUUU	23	chr21	+	66010696	66010775	191	297	385	517	7	8
252	mir-582	260	5p	UACAGUUGUUCAACCAGUUACU	22	chr20	+	21086837	21086934	6	0	21	0	5	0
253	mir-592	261	5p	UUGUGUCAAUAUGCGAUGAUGU	22	chr4	-	94505277	94505372	3	0	3	0	1	0
254	mir-628	262	5p	AUGCUGACAUAUUUACUAGAGG	22	chr10	+	55831464	55831558	5	4	14	4	4	1
255	mir-654	263	3p	UAUGUCUGCUGACCAUCACCAU	22	chr21	+	66017709	66017789	0	9	0	9	0	1
256	mir-655	264	3p	AUAAUACAUGGUUAACCUCUCU	22	chr21	+	66026184	66026280	58	57	66	70	3	4
257	mir-660	265	5p	UACCCAUUGCAUAUCGGAGCUG	22	chrX	-	54767794	54767873	4059	1893	9438	3500	74	23
258	mir-665	266	3p	ACCAGUAGGCCGAGGCCCCUCA	22	chr21	+	65862137	65862208	22	54	78	184	8	11
259	mir-7	267	5p	UGGAAGACUAGUGAUUUUGUUGUU	24	chr21	+	19210179	19210276	192	199	246	260	4	4
260	mir-708	268	5p	AAGGAGCUUACAAUCUAGCUGGG	23	chr29	+	17503322	17503430	74	144	235	304	7	8
261	mir-744	269	5p	UGCGGGGCUAGGGCUAACAGCA	22	chr19	+	31440583	31440682	105	150	191	370	8	9
262	mir-769	270	5p	GAGACCUCCGGGUUCUGAGCUGU	23	chr18	+	53308744	53308862	4	6	4	10	1	2
263	mir-874	271	3p	CUGCCCUGGCCCGAGGGACCGA	22	chr7	-	48336722	48336797	34	119	74	384	5	14
264	mir-877	272	5p	GUAGAGGAGAUGGCGCAGGGAA	22	chr23	-	28321737	28321838	0	4	0	4	0	1
265	mir-885	273	5p	UCCAUUACACUACCCUGCCUCU	22	chr22	-	55829275	55829348	29	10	32	10	2	1
266	mir-9	274	3p	AUAAAGCUAGAUAACCGAAAGU	22	chr21	+	20602252	20602341	0	7	0	16	0	3
266	mir-9	275	5p	UCUUUGGUUAUCUAGCUGUAUGA	23	chr21	+	20602252	20602341	110	118	313	271	11	8
267	mir-92	276	3p	UAUUGCACUUGUCCCGGCCUGU	22	chr12	+	64665803	64665880	45125	63315	57514	85761	150	139
268	mir-93	277	5p	CAAAGUGCUGUUCGUGCAGGUAG	23	chr25	+	38455775	38455851	2624	4436	4635	8141	43	44
269	mir-95	278	3p	UUCAACGGGUAUUUAUUGAGCA	22	chr6	-	122474331	122474411	12	24	21	43	3	4
270	mir-96	279	5p	UUUGGCACUAGCACAUUUUUGCU	23	chr4	-	96835689	96835791	130	165	248	219	7	6
271	mir-98	280	5p	UGAGGUAGUAAGUUGUAUUGUU	22	chrX	-	58737622	58737740	3479	2385	7049	5416	50	33
272	mir-99a	281	5p	AACCCGUAGAUCCGAUCUUGUG	22	chr1	-	20136963	20137043	11966	47580	33366	141100	148	179
272	mir-99a	282	3p	CAAGCUCGCUUCUAUGGGUCUGU	23	chr1	-	20136963	20137043	530	1863	1030	3241	17	27
273	mir-99b	283	5p	CACCCGUAGAACCGACCUUGCG	22	chr18	+	57587997	57588066	5305	13982	12042	35997	62	70
