# Supplementary material for: Expression profiles of microRNAs from lactating and non-lactating bovine mammary glands and identification of miRNA related to lactation
Source: BMC Genomics. 2012 Dec 27;13:731. doi: 10.1186/1471-2164-13-731 (PMC3551688; doi:10.1186/1471-2164-13-731)
Supplement: Additional file 2 — Table S2. Profile of conserved miRNAs originating from pre-miRNAs. Profile of conserved miRNAs originating from pre-miRNAs. [file 1471-2164-13-731-S2.xlsx]

## Sheet: Sheet1
Supplementary Table S2. Profile of conserved miRNAs originating from pre-miRNAs
Pre-miRNA ID	Pre-miRNA name	Pre-miRNA arm	Unique miRNA ID	Most abundant sequence	Length of miRNA (nt)	No.of conserved pre-miRNAs	Conserved pre-miRNAs in mammalian cluster	Pre-miRNA sequence	Length of pre-miRNA (nt)	Genomic location of pre-miRNA based on bta genome assembly				Most abundant sequence		All isomiRs
														Reads		Reads		kinds
										Chromosome	Strand	Start	End	Lactation	Non-Lactation	Lactation	Non-Lactation	Lactation	Non-Lactation
1	PC-106	5p	1	AAAAGUGCUUAUAGUGCAGGUAG	23	1	mdo-mir-106;	ucugccuggugugugacaugacagcuucuguagcacUAAAGUGCUUAUAGUGCAGGUAGuguuuaguuaucuacugcauuaugagcacuuaaaguacugcuagcuguagaacuccagcu	119	chr12	+	64665525	64665643	3	0	3	0	1	0
2	PC-320d	5p	2	AAAGCUGGGUUGAGAGGGAU	20	2	ptr-mir-320d-3;ptr-mir-320d-1;	cAAACCUGGGUUGAGAGGGAUguuggaaaagcagucaggaucaagaaaguccagaagguccuugcaauccaaguaau	77	chr14	+	69405990	69406066	3	0	3	0	1	0
3	PC-300	3p	3	AUAUGCAAGGGCAAGCUCUCU	21	1	mmu-mir-300;	accguuugguacucagagcgagguugcccuuuguauauucgguuuuuugauguagaAUAUACAAGGGCAAGCUCUCUgugaguaucaaaccuu	93	chr21	+	66021934	66022026	14	16	14	19	1	2
4	PC-23b-1	3p	4	AUCACAUUGCCAGGGAUA	18	1	oan-mir-23b;	ugccauggccggcugggguuccuggggaugggauuugcugccugucacaaAUCACAUUGCCAGGGAUUuccaaccgacccugagc	85	chr7	+	10102123	10102207	193	167	205	174	3	2
5	PC-23b-2					1	oan-mir-23b;	cucuggcugcuuggguuccuggcaugcugauuugugacuuaagauuaaaAUCACAUUGCCAGGGAUUaccacgcaaccacga	82	chr8	+	85962033	85962114
6	PC-106a	5p	5	CAAAGUGCUAACAGUGCAGGUAG	23	1	mmu-mir-106a;	cgagucagaauaauguCAAAGUGCUUACAGUGCAGGUAGugauaugugcaucuacugcagugaaggcacuuguagcauuauggugacagc	90	chr12	+	64665100	64665189	3	0	3	0	1	0
7	PC-574	3p	6	CACACUCAUGCACACACCCA	20	5	hsa-mir-574;mmu-mir-574;mmu-mir-669e;ssc-mir-574;cfa-mir-574;	aaaggugucuguguggaugugugugcacaugugCACACUCAUGCACACACACAucagc	58	chr11	+	96893748	96893805	4	0	4	0	1	0
8	PC-551b	3p	7	GCGACCCAUACUUGGUUUCAGU	22	4	eca-mir-551b;mmu-mir-551b;rno-mir-551b;eca-mir-551b;	gaaaucaagcgugggugagaccuggugcagaacaggaagGCGACCCAUACUUGGUUUCAG	60	chr1	-	101235435	101235494	5	8	5	8	1	1
9	PC-145	5p	8	GUCCAGUUUUCCCAGGAAUA	20	1	oan-mir-145;	cucaccuuguccucacgGUCCAGUUUUCCCAGGAAUCccuuagaugcuaagauggggauuccuggaaauacuguucuugaggucaugguuua	92	chr7	+	60270230	60270321	106	148	106	148	1	1
10	PC-503	5p	9	UAGCAGCGGGAACAGUACUGCAG	23	2	eca-mir-503;cfa-mir-503;	ugcccUAGCAGCGGGAACAGUACUGCAGugggcaauuggugaucuggaguauuguuucugcugcccgggca	71	Un00453	-	446519	446589	138	620	163	738	4	8
11	PC-1949	3p	10	UAUACCAGGAUGCCAGCAUAGUU	23	1	mmu-mir-1949;	gcugguuggcauucugggccugguucaugccuacucuguuauuaacUAUACCAGGAUGCCAGCAUAGUUg	70	chr7	+	49893474	49893543	23	8	45	15	6	3
12	PC-92b	3p	11	UAUUGCACUUGUCCCGGCCUGA	22	2	mmu-mir-92a-2;rno-mir-92a-2;	aaucaaaccccuuucuacacagguugggaucgguugcaaugcuguguuucuguauggUAUUGCACUUGUCCCGGCCUGUugaguuugguggggauuguga	100	chr12	+	64665794	64665893	653	986	947	1173	6	5
13	PC-3065	5p	12	UCAACAAAAUCACUGAUGCUGGA	23	1	hsa-mir-3065;	cugcccucuUCAACAAAAUCACUGAUGCUGGAguugcgugugucaucacucagcaccaggauauuguuggggaggac	77	chr19	-	53057562	53057638	4	0	4	0	1	0
14	PC-149	5p	13	UCUGGCUCCGUGUCUUCACUCCC	23	6	mmu-mir-149;eca-mir-149;mml-mir-149;ppy-mir-149;cfa-mir-149;ptr-mir-149;	gccggcgcccaggcUCUGGCUCCGUGUCUUCACUCCCguguguguccaccgagggagggagggacgggggcugugcuggggcggccgg	88	Un0042583	-	15979	16066	8	8	26	25	5	5
15	PC-7e	5p	14	UGAGGUAGUAGAUUGAAUAGUU	22	1	oan-let-7e;	cuaucagagUGAGGUAGUAGAUUGUAUAGUUgugggguagugauuuuacccuguucaggagauaacuauacaaucuauugccuucccugag	91	chr8	+	89743650	89743740	564	159	677	181	6	4
16	PC-7b	5p	15	UGGAAGACUUGUGAUUUUGUUGU	23	2	mmu-mir-7b;rno-mir-7b;	gcagccagccccaucUGGAAGACUAGUGAUUUUGUUGUugucuccugcgcucaacaacaagucccagucugccgcauggugcuggccac	89	chr21	+	19210185	19210273	4	5	4	5	1	1
17	PC-1842	5p	16	UGGCUCUGUGAGGUCGGCUCA	21	1	eca-mir-1842;	UGGCUCUGUGAGGUCGGCUCAaggugggucuggauguugagcaggccugucagggcguug	60	chr25	-	2251843	2251902	27	9	58	29	6	6
18	PC-26	5p	17	UUCAAGUAAUCCAGGAUAGGCUGG	24	1	mdo-mir-26-3;	gccguggccucgUUCAAGUAAUCCAGGAUAGGCUGUgcaggucccaaggggccuauucucgguuacuugcacgcggacgcggg	83	chr22	+	11464101	11464183	55	336	55	345	1	2
19	PC-27-1	3p	18	UUCACAGUGGCUAAGUUCUGAG	22	1	cfa-mir-27a;	gggcuuagcugcuugugagcagguccacaucaaaucgugUUCACAGUGGCUAAGUUCCG	59	chr7	+	10102316	10102374	3	16	3	23	1	2
20	PC-27-2					1	cfa-mir-27b;	agagcuuagcugauuggugaacagugacugguuuccgcuuugUUCACAGUGGCUAAGUUCUGC	63	chr8	+	85962270	85962332
21	PC-320d	3p	19	AAAAGCUGGGUUGAGAGGGUAA	22	2	ptr-mir-320d-2;ptr-mir-320d-3;	uucucuucccgguucuucccggagucgggAAAAGCUGGGUUGAGAGG	47	chr20	+	16455512	16455558	16	31	37	65	5	5
										chr8	-	72629919	72629965
22	PC-720-1	5p	20	AAUCUCGCUGGGGCCUCCA	19	1	mmu-mir-720;	cuggagccccagaaugaagaugcagcuuuagaauuuggguggucUAUCUCGCUGGGGCCUCCAg	64					9	0	9	0	1	0
23	PC-720-2					2	hsa-mir-720;ptr-mir-720;	cggaucucacccggugguguuaaUAUCUCGCUGGGGCCUCCAaaauguugugcccagggguguuagagaaaacaccacacuuugagaugaauuaagaguccuuuauuag	109
24	PC-151	5p	21	UCGAGGAGCUCACAGUCUAGU	21	5	hsa-mir-151;mmu-mir-151;rno-mir-151;eca-mir-151;cfa-mir-151;	agcgcuuuccugcccUCGAGGAGCUCACAGUCUAGUaugucuccucccuacuagacugaggcuccuugaggacagggaucgucauacucaccucccg	97					1426	886	2547	1771	33	17
25	PC-1224	5p	22	GUGAGGACUGGGGAGGUGGAGG	22	2	mmu-mir-1224;rno-mir-1224;	GUGAGGACUGGGGAGGUGGAGGguagcaucauuagagccagagcucugucucagcucccucuccccccaccucuucucuccucag	85					3	0	3	0	1	0
26	PC-1247	5p	23	ACCCGUCCCGUGCGUCCCCGGA	22	2	hsa-mir-1247;ptr-mir-1247;	ccgcuugccucgcccagcgcagccccggccgcugggcgcACCCGUCCCGUUCGUCCCCGGAcguugcucucuaccccgggaacgucgagacuggagcgcccgaacugagccaccuucgcggaccccgagagcggcg	136					30	90	33	124	2	3
27	PC-126	5p	24	CCAUUAUUACUUUUGGUACGCGA	23	1	cfa-mir-126;	gaagcaucagugacagcuggcaacugcccauuauuacuuuugguacgcgcugugacgcuucaaACUCGUACCGUGAGUAAUAAUGCGUggcuggcagcacuggcagcgcc	110					3	0	3	0	1	0
28	PC-1260b	5p	25	AUCCCACCGCUGCCACCAUU	20	1	hsa-mir-1260b;	ucuccguuuAUCCCACCACUGCCACCAUUauugcuacuguucagcaggugcugcugguggugauggugauagucuggugggggcggugg	89					52	50	52	66	1	3
29	PC-1261	5p	26	UGGAUAAGGCAUUGGCUU	18	2	hsa-mir-1261;ppy-mir-1261;	ugcuaUGGAUAAGGCUUUGGCUUauggggauauugugguugaucuguucuauccagaugacugaaacuuucuccauagcagc	82					9	0	17	0	2	0
30	PC-1274	5p	27	UCCCUGUUCGGGCGCCA	17	2	hsa-mir-1274b;ptr-mir-1274b;	cuucuucacucaugUCCCUGUUCGGGCGCCAcuuguggcugucgguucgggacugaaugaagaagg	66					576	0	1696	0	19	0
31	PC-1274a	5p	28	UCAGGUCCCUGUUCGGGCGCCA	22	1	mmu-mir-1274a;	ccauucuUCAGGUCCCUGUUCAGGCGCCAaacuguugcuggccguccagcggcacgcaaggaacagguacagcugagauggca	83					197	165	333	208	6	2
32	PC-1274b	5p	29	AGGUCCCUGUUCGGGCACCA	20	1	ppy-mir-1274b;	uucuucacucACGUCCCUGUUCGGGCACCAauuguggcugucgguucgggacugaaugaagaagga	66					31	0	31	0	1	0
33	PC-1277	3p	30	UACGUAGAUAUAUAUGUAUUUU	22	2	hsa-mir-1277;ssc-mir-1277;	uagccucccaaauauauauauauauguacguauguguauaugaauguaUACGUAGAUAUAUAUGUAUUUUugguggguuu	80					57	61	98	82	4	4
34	PC-139	5p	31	UCUACAGUGCAUGUGUCUCCAGU	23	1	mdo-mir-139;	uguauUCUACAGUGCAUGUGUCUCCAGUgugacuaagggacuggagauacagcccuguuggaauaacaa	69					3	4	3	4	1	1
35	PC-141	3p	32	UAACACUGUCUGGUAAAGAUGC	22	2	ppa-mir-141;mdo-mir-141;	cggccggcccuggguccaucuuccaguacaguguuggauggucuaauugugaagcuccUAACACUGUCUGGUAAAGAUGGcccccggguggguuc	95					152	36	164	39	3	2
36	PC-146a	5p	33	UGAGAACUGAAUUCCAUGGGUUU	23	9	mmu-mir-146a;mml-mir-146a;ppy-mir-146a;ptr-mir-146a;rno-mir-146a;mdo-mir-146a;eca-mir-146a;cfa-mir-146a;hsa-mir-146a;	ccuauguguauccucagcuuUGAGAACUGAAUUCCAUGGGUUGugucagugucagaccugugaaauucaguucuucagcugggauaucucugucgucgu	99					3	0	3	0	1	0
37	PC-150	5p	34	UCUCCCAACCCUUGUACCAGA	21	2	oan-mir-150;mdo-mir-150;	cgccccucggcgcccccUCUCCCAACCCUUGUACCAGAgcauaaacugaaccccugguacggggccgugggagagggggagccggggccccgcg	94					0	3	0	3	0	1
38	PC-151	3p	35	CUAGACUGAGGCUCCUUGAGGAA	23	5	hsa-mir-151;mmu-mir-151;rno-mir-151;eca-mir-151;cfa-mir-151;	agcgcuuuccugcccUCGAGGAGCUCACAGUCUAGUaugucuccucccuacuagacugaggcuccuugaggacagggaucgucauacucaccucccg	97					0	3	0	3	0	1
39	PC-15a	5p	36	UAGCAGCACAUAAUGGUUUGUGA	23	1	oan-mir-15a;	gaagacaccuugggguaaagUAGCAGCACAUAAUGGUUUGUGAguuuugaaauacaggccauauugugcugccucaaaaauacaaggaucugaucuuc	98					190	393	208	442	3	5
40	PC-15b	3p	37	CGAAUCAUUAUUUGCUGCUU	20	1	oan-mir-15b;	aauccugcauguggaggccuuggacugcuauagcagcacaucaugguuugcaugguauagccaagaugCGAAUCAUUAUUUGCUGCUUuagaaauuuaaggaaaagaaaccuuucaagacauggcuuauu	130					4	0	4	0	1	0
41	PC-15b	5p	38	UAGCAGCACAUCAUGGUUUGCA	22	1	oan-mir-15b;	aauccugcauguggaggccuuggacugcuauagcagcacaucaugguuugcaugguauagccaagaugCGAAUCAUUAUUUGCUGCUUuagaaauuuaaggaaaagaaaccuuucaagacauggcuuauu	130					3	0	6	0	2	0
42	PC-16a	5p	39	UAGCAGCACGUAAAUAUUGGCGAU	24	8	hsa-mir-16-1;mdo-mir-16;lla-mir-16;ssc-mir-16-2;cfa-mir-16-1;eca-mir-16-2;mmu-mir-16-1;oan-mir-16a;	gucaacagugccuUAGCAGCACGUAAAUAUUGGCGUUaagauuuuaaaaguaucuccaguauuaacugugcugcugaaguaagguuggcc	90					8	0	8	0	1	0
43	PC-16b	5p	40	UAGCAGCACGUAAAUAUUGGUGAA	24	1	oan-mir-16b;	cugacauacuuauuacgcucUAGCAGCACGUAAAUAUUGGUGUAgugaagucuuaaaccccaauauuauugugcugcuuuagcgugauagggauugugcag	101					61	123	73	161	3	5
44	PC-16c	5p	41	UAGCAGCACGUAAAUACUGG	20	1	oan-mir-16c;	gcccggcucgaugugucggccgugcccUAGCAGCACGUAAAUACUGGaguuuggggaugccucguugcucuccaguauugcauugcugcuugagcgaggccggacccuccgcgccgccgc	120					3	0	3	0	1	0
45	PC-181b	5p	42	AACAUUCAUUGCUGUCGGUGGGGUUA	26	2	oan-mir-181b;mdo-mir-181b;	ugcagaguuuaacaaaggucccaaugAACAUUCAUUGCUGUCGGUGGGUUUAacucugaggacaagcucacugaacaaugaauggaacuguggcucaccuuaggcaacca	110					5	11	5	20	1	2
46	PC-1827	3p	43	UGAGGCAGUAGAUUGUAUAGUUA	23	2	hsa-mir-1827;ppy-mir-1827;	ucagcagcacagccuucagccuaaagcaaugagaagccucugaaaggcUGAGGCAGUAGAUUGAAU	66					41	80	125	128	10	6
47	PC-187	5p	44	AGGCUACAACACAGGACCCGGA	22	2	mmu-mir-187;rno-mir-187;	gggcucacaggacacaaugcggauccucAGGCUACAACACAGGACCCGGGcgcugcucugaccccucgugucuuguguugcagccggagggacgcaggucugca	104					4	0	4	0	1	0
48	PC-1937b	5p	45	AUAUCCCGGACGAGCCCCCA	20	3	mmu-mir-1937b-3;mmu-mir-1937b-1;mmu-mir-1937a;	uggggucucugagaauugggguaggccauAAAUCCCGGACGAGCCCCCAcauguaagauccccgaagcuuagucucugcucaagucccgggaugagcuggcuagcaccccaaugacucaagagaaaaccaca	132					46	15	109	36	7	3
49	PC-193a	5p	46	UGGGUCUUUGUGGGCGAGAUGA	22	1	mdo-mir-193;	cgaggaugggagcugagggcUGGGUCUUUGCGGGCGAGAUGAgggugucggaucaacuggccuacaaagucccaguucucggcccccg	88					17	0	20	0	2	0
50	PC-1981	5p	47	GUAAAGGCUGGGCUUAGACGUG	22	1	mmu-mir-1981;	GUAAAGGCUGGGCUUAGACGUGgccuuuggguguggaaugcacuuccguuuguaaccgccaucuaacccuggccuuugacag	82					5	0	5	0	1	0
51	PC-199b	3p	48	ACAGUAUUCUGCACAUUGGUU	21	1	ppy-mir-199b;	ccagaggacaccuccacuccgucuaccuuuguguuuagacuaucuguucaggacucccaaauuguACAGUAUUCUGCACAUUGGUUaggcugggcuggguuagacccucgg	111					9	24	20	85	3	8
52	PC-19b	3p	49	UGUGCAAAUCCAUGCAAAACUGUU	24	1	cfa-mir-19b-1;	aagacaguacugcuuacagucaguuuugcagguuugcaucccagcguauacaaauugcUGUGCAAAUCCAUGCAAAACUGAUugugaugguguuugcuaucuu	103					0	3	0	3	0	1
53	PC-200a	3p	50	UAACACUGUCUGGUAACGAUGUUU	24	1	mdo-mir-200a;	gcuuggugccaacugugguccuccgugggcaucuuacuagacagugcuggauuugggaucuacucUAACACUGUCUGGUAACGAUGUUCaaggaaggaccaauccucuacgagc	114					2499	1863	2800	2096	3	4
54	PC-200b	3p	51	UAAUACUGCCUGGUAAUGAUGUU	23	3	bta-mir-200b;oan-mir-200b;mdo-mir-200b;	ucuggauucagggccgccacuaccaucuuacugggcagcauuggaugaguucuguguuucUAAUACUGCCUGGUAAUGAUGAUggccgcggcccauacgcaacaacaga	109					40	16	118	26	12	3
55	PC-203	3p	52	GUGAAAUGUUUAGGACCACUAG	22	7	hsa-mir-203;ppy-mir-203;ptr-mir-203;mml-mir-203;cfa-mir-203;rno-mir-203;mmu-mir-203;	gccugguccagugguucuugacaguucaacaguucuguagcacaauuGUGAAAUGUUUAGGACCACUAGacccggc	76					149	750	410	2472	15	33
56	PC-205	5p	53	UCCUUCAUUCCACCGGAGUCUGUU	24	1	oan-mir-205;	aaagauccucgggcaauccaugugcuucucuugUCCUUCAUUCCACCGGAGUCUGUCucauacccaaccagauuucaguggagugaaguucaggaggcauggagcugacg	110					45	249	45	261	1	2
57	PC-21	5p	54	AUAGCUUAUCAGACUGAUGUUGAA	24	4	mmu-mir-21;oan-mir-21;mdo-mir-21;cfa-mir-21;	aucuccacgacuggaccauccuaucggAUAGCUUAUCAGACUGAUGUUGACuguuagaucuccuggcaacagcagucgaugggcugucugacauuuugguaucugucauccgau	114					3	0	3	0	1	0
58	PC-210	3p	55	CUGUGCGUGUGACAGCGGCUGA	22	8	bta-mir-210;hsa-mir-210;mmu-mir-210;mml-mir-210;ptr-mir-210;cfa-mir-210;rno-mir-210;ssc-mir-210;	acccggcagugccuccaggcgcagggcagccccugcccaccgcacacugcgcugccccagacccaCUGUGCGUGUGACAGCGGCUGAucugugccugggcagcgcgaccc	110					952	743	1374	1418	23	21
59	PC-215	5p	56	AUGACCUAUGAAUUGACAGACAU	23	1	mdo-mir-215;	caauccaggaagaaaugguguacaggaaaAUGACCUAUGAAUUGACAGACAGuauauuuagauugucugucauuucuguaggccaaaguucugcaugccuucacugcuccggcgccag	118					5	16	5	16	1	1
60	PC-219-1	5p	57	UGAUUGUCCAAACGCAAUUCUCG	23	7	hsa-mir-219-1;mmu-mir-219-1;ppy-mir-219;mml-mir-219-1;eca-mir-219;cfa-mir-219-1;ptr-mir-219-1;	cgccccgggccgcggcuccUGAUUGUCCAAACGCAAUUCUCGagucuauggcuccggcugagaguugagucuggacgucccgagccgccgcccccaaaccucgagcgg	108					3	6	3	6	1	1
61	PC-219-2					1	rno-mir-219-1;	cugucccgggccgcggcuccUGAUUGUCCAAACGCAAUUCUCGagucucuggcuccggccgagaguugcgucuggacgucccgagccgccgcccccaaaccucgaggggg	110
62	PC-22	3p	58	AAGCUGCCAGUUGAAGAACUGC	22	1	mdo-mir-22;	ccgagccacagcaguucuucaguggcgagcuuuaugucuugucccagcuaAAGCUGCCAGUUGAAGAACUGCugagcucug	81					116	50	133	56	5	3
63	PC-26-1	5p	59	CUUCAAGUAAUCCAGGAUAGGCUU	24	1	cfa-mir-26a-1;	UUCAAGUAAUCCAGGAUAGGCUGugcaggucccaaggggccuauucucgguuacuugcacg	61					149	1061	562	2877	28	38
64	PC-26-2					1	cfa-mir-26a-2;	UUCAAGUAAUCCAGGAUAGGCUGuuuccaucugugaggccuauucuugauuacuuguuuc	60
65	PC-3099	3p	60	UAGGCUGGAGAGAGGUUGGGGAU	23	1	mmu-mir-3099;	aucgauccccaucccagcuuccuuccagcccuugauguuuuaguacgcacaUAGGCUAGAGAGAGGUUGGGGAUggggaaagau	84					3	6	6	9	2	2
66	PC-30d	5p	61	CUGUAAACAUCCCCGACUGGAAGA	24	1	cfa-mir-30d;	aagucuguguCUGUAAACAUCCCCGACUGGAAGCuguaagccacagccaagcuuucagucagauguuugcugcuacuggcuc	82					9	11	9	11	1	1
67	PC-31	5p	62	AGGCAAGAUGUUGGCAUAGCUGU	23	2	mdo-mir-31;oan-mir-31;	agcuggagaggAGGCAAGAUGUUGGCAUAGCUGUugaacugagaaccugcuaugccaacauauugccaucuuucuugucuaucagca	87					3	14	6	24	2	3
68	PC-3168	5p	63	AGUUCUACAGUCCGACA	17	1	hsa-mir-3168;	aagaucaugAGUUCUACAGUCAGACAgccugaguuggaggcucaucuucacuucuugcugugugacccugggccagugacuu	82					10	0	23	0	3
69	PC-320c-2	3p	64	AAAAGCUGGGUUGAGAGGGCAU	22	5	ptr-mir-320b-2;ptr-mir-320c-1;ptr-mir-320d-1;ptr-mir-320c-2;ptr-mir-320b-1;	uguuauuuuuugucuucuaccuaagaauucugucucuuaggcuuucucuucccagauuucccaaaguugggAAAAGCUGGGUUGAGAGGGCAAaaggaaaaaaaaagaauucugucucugacauaauuagauaggga	137					0	316	0	863	0	20
70	PC-320d	3p	65	AAAAGCUGGGUUGAGAGGAAA	21	3	hsa-mir-320d-1;hsa-mir-320d-2;ppy-mir-320d-1;	uucucgucccaguucuucccaaaguugagAAAAGCUGGGUUGAGAGGA	48					6	12	35	38	8	5
71	PC-322	5p	66	CAGCAGCAAUUCAUGUUUUGGA	22	2	mmu-mir-322;rno-mir-322;	ccucguugacuccgaagggcugCAGCAGCAAUUCAUGUUUUGGAguauugccaagguucaaaacaugaagcgcugcaacaccccuucguggggaa	95					22	15	22	15	1	1
72	PC-330	3p	67	CAAAGCACAGGGCCUGCAGAGA	22	2	mmu-mir-330;rno-mir-330;	gacccuuuggcgaucucugccucucugggccugugucuuaggcucuucaagauccaacgagCAAAGCACAGGGCCUGCAGAGAgguagcgcucugcuc	98					4	0	4	0	1
73	PC-339-1	5p	68	UCCCUGUCCUCCAGGAGCUCACG	23	4	hsa-mir-339;rno-mir-339;ptr-mir-339;mml-mir-339;	acgggguggacaccgUCCCUGUCCUCCAGGAGCUCACGuaugccugccugugagcgccucgacgacagagccagaguccaccccugcacugcccaa	96					6	12	6	20	1	3
74	PC-339-2					2	mmu-mir-339;ppy-mir-339;	acgggguggccacuaUCCCUGUCCUCCAGGAGCUCACGuaugccugccugugagcgccucggcgacagagccgguguccaccccugcacuguccac	96
75	PC-342-1	3p	69	UCUCACACAGAAAUCGCACCC	21	3	ptr-mir-342;ssc-mir-342;cfa-mir-342;	aaacugggcucaaggugaggggugcuaucugugauugagggacauggcuaauggaauugUCUCACACAGAAAUCGCACCCgucaccuuggccuacuua	98					68	216	175	421	11	12
76	PC-342-2					3	hsa-mir-342;mmu-mir-342;eca-mir-342;	gaaccugggcucaaggugaggggugcuaucugugauugagggacauggcaaauagaauugUCUCACACAGAAAUCGCACCCgucaccuuggcccgccua	99
77	PC-352	3p	70	AGAGUAGUAGGUUGCAUAGUU	21	1	rno-mir-352;	guacauauguugaagauuauuaauauauagaguggguguuguggugguaguaugauauguAGAGUAGUAGGUUGCAUAGUAcgauguaguguauga	96					7	9	7	9	1	1
78	PC-363-1	3p	71	AAUUGCACGGUAUCCAUCUGUA	22	8	hsa-mir-363;oan-mir-363;rno-mir-363;mmu-mir-363;ssc-mir-363;mml-mir-363;eca-mir-363;cfa-mir-363;	gcuguugucggguggaucacgaugcaauuuugauuaguaucauaggagaaaAAUUGCACGGUAUCCAUCUGUAaaccgca	80					8	0	21	0	4
79	PC-363-2					1	mdo-mir-363;	uuuugcugugucggguggaucacgaugcaaauuuugauaaguuuaauaggagaaaaAAUUGCACGGUAUCCAUCUGUAaaccgcaagac	89
80	PC-378	5p	72	CUCCUGACUCCAGGUCCUGUGU	22	1	ppy-mir-378;	agggCUCCUGACUCCAGGUCCUGUGUguuaccuagaaauagcacuggacuuggaucagaaggc	63					15	18	23	18	2	1
81	PC-378	3p	73	ACUGGACUUGGAUUCAGAAGGCA	23	1	ppy-mir-378;	agggCUCCUGACUCCAGGUCCUGUGUguuaccuagaaauagcacuggacuuggaucagaaggc	63					8	0	21	0	4	0
82	PC-378b	3p	74	ACUGGACUUGGAGGCAGAAGGA	22	1	hsa-mir-378b;	ggucauugagucuucaaggcuaguggaaagagcACUGGACUUGGAGGCAGAAAGAcc	57					4	3	4	3	1	1
83	PC-422a	5p	75	ACUGGACUUGGGGUCAGAAGGC	22	2	hsa-mir-422a;ptr-mir-422a;	gagagaagcACUGGACUUAGGGUCAGAAGGCcugagucucucugcugcagaugggcucucugucccugagccaagcuuuguccucccugg	90					0	6	0	6	0	1
84	PC-429-1	3p	76	UAAUACUGUCUGGUAAUGCCA	21	1	mdo-mir-429;	ugccugcugauggaugucuuaccagacaugguuagaucuggauguaucugucUAAUACUGUCUGGUAAUGCCGuccauccauggc	85					23	9	27	9	2	1
85	PC-429-2	3p	77	UAAUACUGUCUGGUAAUGCCGUAA	24	1	oan-mir-429;	cggcguggaggugccugcugauuggugucuuaccagacaaaguuagaucugacuauuuucgucUAAUACUGUCUGGUAAUGCCGUCAaucacagcggcaagaucuucgucug	112					93	333	139	447	4	6
86	PC-434-1	3p	78	UUUGAACCAUCACUCGACUCCU	22	1	mmu-mir-434;	ucgacucuggguuugaaccaaagcucgacucaugguuugaaccauuacuuaauucguggUUUGAACCAUCACUCGACUCCUgguucgaaccauc	94					25	20	38	24	3	2
87	PC-434-2					1	rno-mir-434;	guuugaaccacagcucgacucaugguuugaaccauugucaaacucguggUUUGAACCAUCACUCGACUCCUgguuugaauc	81
88	PC-450b-1	5p	79	UUUUGCAAUAUGUUCCUGAAU	21	4	ssc-mir-450b;eca-mir-450b;mml-mir-450b;cfa-mir-450b;	aaaauuauUUUUGCAAUAUGUUCCUGAAUauguaauauaaguauauugggaacauuuugcauccauaguuuuguaucgau	80					64	37	121	96	7	5
89	PC-450b-2					2	hsa-mir-450b;ptr-mir-450b;	gcagaauuauUUUUGCAAUAUGUUCCUGAAUauguaauauaaguguauugggaucauuuugcauccauaguuuuguau	78
90	PC-450b	3p	80	AUUGGGAACAUUUUGCAUCCAU	22	4	ssc-mir-450b;eca-mir-450b;mml-mir-450b;cfa-mir-450b;	aaaauuauUUUUGCAAUAUGUUCCUGAAUauguaauauaaguauauugggaacauuuugcauccauaguuuuguaucgau	80					3	9	3	9	1	1
91	PC-486	5p	81	UCCUGUACUGAGCUGCCCCGAGUU	24	2	mmu-mir-486;mml-mir-486;	cagccagcucugaucucgcccucccugaggggUCCUGUACUGAGCUGCCCCGAGGUccuucacugugcucagcucggggcagcucaguacaggaugcgucagggugggagacaacggggaacaagcca	128					11	6	18	6	2	1
92	PC-497	5p	82	CAGCAGCACACUGUGGUUUGUU	22	1	mdo-mir-497;	ccugccuccgcccCAGCAGCACACUGUGGUUUGUUcaguguuauggccaaguccaaaccacacugugguguuagagcgagggua	84					27	58	27	73	1	3
93	PC-508	3p	83	ACUGUCACCUUUUUGAGUAGA	21	2	age-mir-508;pbi-mir-508;	ugaguguagugcccuacuccagagggugucaaucacauaaacuaaagcacgAUUGUCACCUUUUUGAGUAGAguaauacacauca	85					3	0	3	0	1	0
94	PC-541	5p	84	AAGGGAUUCUGAUGUUGGUCA	21	2	mmu-mir-541;rno-mir-541;	gccaaaaucagagAAGGGAUUCUGAUGUUGGUCAcacuccaagaguuuuaaaaugaguggcgaacacagaauccauacucugcuuauggc	90					5	3	11	3	3	1
95	PC-574	3p	85	CACGCUCAUGCACACACCCACA	22	3	hsa-mir-574;ssc-mir-574;cfa-mir-574;	gggaccugcgugggugcgggcgugugagugugugugugugagugugugucgcuccgggucCACGCUCAUGCACACACCCACAcgcccacacucagg	96					0	5935	0	9149	0	46
96	PC-598	3p	86	UACGUCAUCGUCGUCAUCGUUAU	23	1	mmu-mir-598;	gcugaugcuggcggugaugccgauggugcgagcugaaaaugggcugcUACGUCAUCGUCGUCAUCGUUAUcaucaucau	79					48	50	97	83	4	4
97	PC-615	3p	87	UCCGAGCCUGGGUCUCCCUCUU	22	4	hsa-mir-615;mmu-mir-615;mml-mir-615;ptr-mir-615;	cucgggaggggcgggagggggguccccggugcucggaucucgagggugcuuauuguucggUCCGAGCCUGGGUCUCCCUCUUccccccaaccccc	95					0	3	0	3	0	1
98	PC-652	3p	88	AAUGGCGCCACUAGGGUUGUGU	22	7	hsa-mir-652;mmu-mir-652;ptr-mir-652;mml-mir-652;ppy-mir-652;rno-mir-652;cfa-mir-652;	acgaauggcuaugcacugcacaacccuaggagagggugccauucacauagacuauaauugAAUGGCGCCACUAGGGUUGUGCagugcacaaccuacac	98					499	406	1443	823	24	16
99	PC-669c	5p	89	AUAGUUGUGUGUGGAUGUGUGUAU	24	1	mmu-mir-669c;	ccuccauguaugugcauguguguAUAGUUGUGUGUGGAUGUGUGUAUuugcauauaaauaacauacacacacacacacaaguaaacacaagugcacaaacagacacagg	109					8	0	8	0	1	0
100	PC-669e	3p	90	CACACUCAUGCACACACCCACA	22	1	mmu-mir-669e;	gccugggauucaugggcuguacccuauauaugggcaggugugugucuugugugugcauguucauuuguguauaugaauaugaauauacacacacuuaCACACUCAUGCACACACACACA	119					0	4	0	4	0	1
101	PC-672	5p	91	UGAGGUUGGUGUACUGUGUGUGA	23	3	mmu-mir-672;eca-mir-672;rno-mir-672;	gauggcgaucuagcccuuuaguuuUGAGGUUGGUGUACUGUGUGUGAguauauauauuuaucacacauaggcaauaucuuugaaagugagggugcacguc	100					4	0	4	0	1	0
102	PC-674	5p	92	GCACUGAGAUGGGAGUGGUGU	21	2	mmu-mir-674;rno-mir-674;	ccugagccuuGCACUGAGAUGGGAGUGGUGUaaggcucagguaugcacagcucccaucucagaacaaggcucgggug	77					3	0	3	0	1	0
103	PC-720	5p	93	AUCUCGCUGGGGCCUCCA	18	1	mmu-mir-720;	cuggagccccagaaugaagaugcagcuuuagaauuuggguggucuAUCUCGCUGGGGCCUCCAg	64					0	6	0	6	0	1
104	PC-7c	5p	94	UGAGGUAGUAGGUUGUAUGGUUUU	24	1	mmu-let-7c-2;	acggccuuuggggUGAGGUAGUAGGUUGUAUGGUUUUgggcucugccccgcucugcgguaacuauacaaucuacugucuuuccugaaguggccgc	95					997	4332	2160	9158	20	24
105	PC-872	5p	95	AAGGUUACUUGUUAGUUCAGG	21	2	mmu-mir-872;eca-mir-872;	aacuuguuagAAGGUUACUUGUUAGUUCAGGaccucauuacuuucugccugaacuauugcaguagccuccuaacugguuau	81					4	0	7	0	2	0
106	PC-92c	3p	96	UAUUGCACUUGUCCAUGCCUGU	22	1	oan-mir-92c;	uucuaugcagguugggaucaguggaaaugcuguuugccuuuggUAUUGCACUUGUCCAAGCCUGUugagau	71					6	0	14	0	3	0
age: Ateles geoffroyi, bta: Bos taurus, cfa: Canis familiaris, cgr: Cricetulus griseus, ggo: Gorilla gorilla, hsa: Homo sapiens, lca: Lemur catta, lla: Lagothrix lagotricha, mdo: Monodelphis domestica, mml: Macaca mulatta, mmu: Mus musculus, mne: Macaca nemestrina, oan: Ornithorhynchus anatinus, oar: Ovis aries, pbi: Pygathrix bieti, ppa: Pan paniscus, ppy: Pongo pygmaeus, ptr: Pan troglodytes, r…
