# Supplementary material for: Expression profiles of microRNAs from lactating and non-lactating bovine mammary glands and identification of miRNA related to lactation
Source: BMC Genomics. 2012 Dec 27;13:731. doi: 10.1186/1471-2164-13-731 (PMC3551688; doi:10.1186/1471-2164-13-731)
Supplement: Additional file 3 — Table S3. Profile of bovine novel miRNAs. Profile of bovine novel miRNAs. [file 1471-2164-13-731-S3.xlsx]

## Sheet: Sheet1
Supplementary Table S3. Profile of bovine novel miRNAs
Pre-miRNA ID	pre-miRNA name	Pre-miRNA arm	Unique miRNA ID	Most abundant sequence	Length of miRNA (nt)	Pre-miRNA sequence	Length of pre-miRNA (nt)	Genomic location of pre-miRNA based on bta genome assembly				Most abundant sequence		all isomiRs
												Reads		Reads		kinds
								Chromosome	Strand	Start	End	Lactation	Non-Lactation	Lactation	Non-Lactation	Lactation	Non-Lactation
1	CN-1	5p	1	CGUCCCGGGCGUGCGGUGGGAC	22	uccguCGUCCCGGGCGUGCGGUGGGACcgucccugugcugggaggccuccggcggugagaucccgcggugggcccuggcggccga	85	Un0047994	-	167	251	47	16	7	4	115	35
2	CN-2	3p	2	CUGUGUGGACGUACAUACGCUC	22	acacguguguauguaggcacagauacacacgugcguCUGUGUGGACGUACAUACGCUC	58	Un0045853	+	326	383	0	54	0	9	0	135
3	CN-3	5p	3	AAAAGUUCGUUCGGGCUUUU	20	agcuggccaAAAAGUUUGUUCGGGCUUUUccauaacaucguauaaaagauccaaacuaacuuuugggccaacc	73	Un0047968	+	606	678	7	4	1	1	7	4
4	CN-4	3p	4	UACAUGAGAGGAGACAAG	18	cccgucacccuccucaaauagauucagugcaucuaacccuauuuaaacgcacuagcUACAUGAGAGGAGACAAG	74	chrMT	+	1271	1344	4	0	1	0	4	0
5	CN-5	3p	5	GAUGACUGUAGCUCUGUAGUA	21	gguuucuauuuuguuccauuuaucaauauugcugucuuuguuccaggacaauacugucuuGAUGACUGUAGCUUUGUAGUAuagccnnn	89	chr5	+	2245	2333	0	8	0	2	0	12
6	CN-6	5p	6	AAAAAGUUCGUUCAGGUUUUUCU	23	gaauuuguguuggguuggccAAAAAGUUCGUUCAGGUUUUUcugaaccaucuuacggggaaauugaaccaacuguuuuggccaacuuaauaugaaaca	98	Un0048882	+	2802	2899	5	4	11	1	71	4
7	CN-7-1	3p	7	AAAACCUGAAUGAACUUUUUGA	22	uaauauuggguuggccaagaguucauuuggauuuucccaugacaucuuacaaaAAAACCUGAAUGAACUUUUUGAccaauccaauacau	89	Un0048436	+	2962	3050	3	3	1	1	3	3
8	CN-7-2	3p			22	guuaaauauaggguuggccaaaacauuuguuuguguuuuucccaugaaauguuauggaAAAACCUGAAUGAACUUUUUGAccaauccaauauuuugg	97	chr2	+	7770308	7770404						0
9	CN-8	3p	8	AGCUCUGUGGUGAAUUUAC	19	aaagcauuagacuguaaaucuaaagauagagguuugacuccucuuuuuaccaAGCCCUGUGGUGAAUUUACacguugaauugcaaa	86	chrMT	-	5585	5670	6	0	3	0	15	0
10	CN-9	3p	9	GCUACUUCACAACACCAGGGU	21	cuggcacggugcgguggggcAGCUGGUGUUGUGAAUCAGGCCGucgccaaucagagaacggcuacuucacaacaccagggucacaccccaccccagg	97	Un0045037	+	7051	7147	4	0	1	0	4	0
11	CN-10	3p	10	AAGUUUAAAGAAGUCUGCCUUG	22	acacaaggcagacuucuuuaaacuuuguguuuuuauguuugcaauuuuccauaauauaAAGUUUAAAGAAGUCUGCCUUGccu	83	Un0044928	+	8108	8190	0	3	0	1	0	3
12	CN-11	3p	11	ACCAGGGCCCACUGUGGACACC	22	cucggucaauagcaaucacgaggccucaggcacugugagguccugaacACCAGGGCCCACUGUGGACACCuccaaugccugucugugcuaugcaccucc	99	Un004426	+	8943	9041	0	3	0	1	0	3
13	CN-12	5p	12	GAAAAGUUCAUUCGGGUUUUUC	22	uaagucAAAAAGUUCAUUCGGGUUUUUCcacaggauguuauggaaaaauucaaaugaacuuuuuggccaa	70	Un0044098	+	10291	10360	3	14	1	1	3	14
14	CN-13	5p	13	AAAAUUUCGUUCGGGUUUUUC	21	uuauauugucuuggccAAAAAUUUCGUUCGGGUUUUUccguaugaugucacagaaaaacccaaacaaacuuuuuggccaacccaauacuu	90	Un0043271	-	10467	10556	0	3	0	3	0	24
15	CN-14	3p	14	CACGCUCCCCGGCCCUCCCGGU	22	uccgccucggccccgcccgagccguguguggagggcggggagcgagcgagggcggcgCACGCUCCCCGGCCCUCCCGGUAggcauuuggucgcgccccggcacc	104	Un0041088	+	16618	16721	17	3	3	2	38	6
16	CN-15	5p	15	AAAGGUUCGUUCAGGUUUUU	20	agaaguauugggugagccaaAAAGGUUUGUUCAGGUUUUUcaacaacaucuuacagaaaaacccaaacaaacuuuuaggccaacucauagaaauaugcua	100	Un0041575	+	17305	17404	9	0	1	0	9	0
17	CN-16	5p	16	UGAAAAGUUCGUUCGAGUUUU	21	nnnuauuacaaguauaggauuggcUGAAAAGUUCGUUCGAGUUUUccauaagaugguagaaaaaaccccaaaggaacuuuuuggccaacccaauagguaauauuc	105	Un0042205	+	17654	17758	8	3	10	4	151	113
18	CN-17	3p	17	AAACCCAGAUGAACUUUUUGGCA	23	cuuuaauauauuggguuggccaaaaauuucauuuugguuuuucuguaccaucuuacgggaAAACCCAAAUGAACUUUUUGGCAaacccaauauguugggaua	102	Un0042472	+	17659	17760	88	181	2	2	92	194
19	CN-18	5p	18	GAAAAGUUCAGUCGGGUUUUU	21	cucuuggguuggccAAAAAGUUCAGUCGGGUUUUUcccuaaguuguuacagaaaaauucaaaugaacuuuuuggccaacccaauau	86	Un0041150	+	19149	19234	3	0	1	0	3	0
20	CN-19-1	5p	19	GUUUCCCUGCCAAUGCACCA	20	caaagugaggaGUUUCCCAGCCAAUGCACCAaauguuguagccauguguuccgggaaacaaacucacucag	71	Un0041274	+	21533	21603	4	11	5	2	44	0
21	CN-19-2	5p				ccaguauccucaaagugaggaGUUUCCCUGCCUAUGCACCAaauguuguagccaugcauuccaggaaaaaaacucacucagaaggacgaugcaga	95	chr23	+	25633535	25633554
22	CN-20	5p	20	CUUCAUCCAGCCCAGCAUU	19	ccagcuugugCUUCAUCCAGCCCAGCAUUucucauaguguacucugcauagaaguuaaauaagcagg	67	Un0041298	+	23685	23751	4	5	1	1	4	5
23	CN-21	3p	21	AACUGUUAGGAGGCUUGGCUGC	22	uaugcuucucucacccagccaagccucuccuaacaggaauggaaacugaaacccAACUGUUAGGAGGCUUGGCUGCuguggggguugucuc	91	Un0041189	-	25413	25503	0	4	0	1	0	4
24	CN-22	5p	22	UUUCCCGGCCAAUGUACCA	19	caagugaggagUUUCCCAGCCAAUGUACCAaauguuguagccacacguucugggaaacaaacucacuca	69	Un004764	+	28064	28132	3	0	1	0	3	0
25	CN-23	5p	23	UUCUGAGACAGAGGGCUGUACA	22	auaacuUUUUGAGACAGAGGGCUGUACAuuaaaucauguugauaguuugcacaacccagaucuguaaguacaaagugag	79	Un004766	+	50118	50196	0	3	0	1	0	3
26	CN-24	5p	24	AAGAAGUUCGUUUGGGUUUUU	21	uuuggguuggccAAAAAGUUCGUUUGGGUUUUUccauaacaucuuacugaaaaccugaaagaacauuuuggccagcccuac	81	Un004776	+	51119	51199	4	11	1	1	4	11
27	CN-25	5p	25	AAACAGUUCGUUCAGGUUUUU	21	gcugaguugaucAAAGAGUUCGUUCAGGUUUUUccauaagauguugugggaaaaaaaugaaaugaacuuuuuggccaacccaau	84	Un004590	-	53923	54006	3	0	1	0	3	0
28	CN-26	5p	26	ACCUCGGACAUGGGGUAACUCCUC	24	ccugACCUCGGACGUGGGGUAACUCCUCuuggccacugcccuucaggcauaggguccuccuggcuucugccccugaccuccgacgucg	88	Un00484	+	67320	67407	0	6	0	3	0	13
29	CN-27	3p	27	CUGUCUGUCUGGAUUUAUAUAUGUC	25	nncggcucaaagaaauauuuuaaaucucaggcggaaaaguagaagaucucugguCUGUCUGUCUGGAUUUAUAUAUGUCucagugugagucuuc	94	Un004214	-	68053	68146	3	0	1	0	3	0
30	CN-28	3p	28	UUCGGUGUUGACCAUCUGGUGAUG	24	uugucuguauagagcgucuccauccuuggcugcaaagaauauaaucaaucugauUUCGUUGUUGACCAUCUGGUGAUGuucauguguagaguc	93	Un004159	+	68440	68532	0	3	0	1	0	3
31	CN-29	5p	29	AAAAAGUUUGUUUGGGUUUUCU	22	agauuggccAAAAAGUUUGUUUGGGUUUUCUgaaagauggcauggaaaauccaaaugaacuuuuuggccaaccc	74	Un004508	+	69891	69964	3	0	1	0	3	0
32	CN-30	3p	30	GCUGGAACUGAGGCCGAG	18	cuucgucuccugcccaguuccaauuggcuggcuggcuguuacaggcauugggaucgcagcGCUGGAACUGAGGCCGAGaggcgugu	86	Un004364	-	117643	117728	0	3	0	1	0	3
33	CN-31	3p	31	AAACCCAGAUGAACUUUUUGGCU	23	uauuauauuggguuggccacaaaguucauuuggguuuugucaugccaucuuauagaaAAACCCAAAUGAACUUUUUGGCUaacacaauauauuu	94	Un00481	+	117976	118069	0	6	0	1	0	6
34	CN-32	3p	32	CUGUCUGGAUUUAUGUAUGUC	21	uaaauauuuuaaaucucagguggaaaacuagaagaucccuugucuguCUGUCUGGAUUUAUGUAUGUC	68	Un004341	+	124126	124193	0	8	0	1	0	8
35	CN-33	3p	33	AUUGGCCUGUAAUUUUCUUUUC	22	guuaaggauuuuugcaucuauguucaucagugauAUUGGCCUGUAAUUUUCUUUUU	56	Un00488	+	129670	129725	0	3	0	1	0	3
36	CN-34	5p	34	CGGGUGGAUCACGAUGCAAUUU	22	uguugucggguggaucacgaugcaauuuugauuaguauaauaggagaaaAAUUGCACGGUAUCCAUCUGCGaac	74	Un00453	-	180833	180906	19	14	4	3	42	22
37	CN-35	3p	35	ACUGUAGUGUGGGCACUUCCA	21	aguacCAAAGUGCUCACAGUGCAGGUAGuuuuggcagcgcucuacuguagugugggcacuuccaguacu	69	Un00453	-	181264	181332	4	3	1	1	4	3
38	CN-36	3p	36	UACUGCCCUAAAUGCUCCUUCU	22	cuuguguUAAGGUGCAUCUAGUGCAGUUagugaagcagcucagaaucuacugcccuaaaugcuccuucuggcaca	75	Un00453	-	181499	181573	10	0	1	0	10	0
39	CN-37	3p	37	UACUGCAAUGCAAGCACUUCUU	22	ccuuggccauguAAAAGUGCUUACAGUGCAGGUAGcuuuuugagaucuacugcaaugcaagcacuucuuacauuaccaugg	81	Un00453	-	181658	181738	36	10	6		105	14
40	CN-38	5p	38	AAAAAGUUCGUUCAGGUUUUUCA	23	aaauauuggguugagcaAAAAGUUCGUUCAGGUUUUUCAaaauauuuuauggaaaaacccaaaugaaauuuuugacuaacccaauaaau	89	Un004125	-	194869	194957	7	0	12	0	123	0
41	CN-39	5p	39	GAAGUUCGUUCGGGUUUUU	19	uacugggucagccagGAAGUUAGUUCGGGUUUUUccaguaacaucuuagggcaaaaucugaaugaaguuuuuggccaacucaaua	85	chr29	+	206814	206898	0	5	0	2	0	8
42	CN-40	3p	40	AGCUGCUGGUCCUCGGGCGUG	21	cugccuguggcuugaagcgugagagcagugaucacgucuccacguggucacuggaccugcAGCUGCUGGUCCUCGGGCGUGg	82	Un004177	-	225423	225504	3	0	1	0	3	0
43	CN-41	5p	41	CCUUGGACGAGGGGUAUCUCC	21	cuuugcCCUUGGACGUGGGGUAUCUCCucgaagucgcucccgugccacguggccgccguucaggugcauaucuugcucaaggguaug	87	Un00487	+	232020	232106	0	5	0	3	0	15
44	CN-42	5p	42	AAAGGUUCGUUCGGGUUUUU	20	cugccaaaauauuguguugaccAAAAGGUUCGUUCGGGUUUUUcugugcagccuacagaaaaaaaccaaaugaaaguuuuggccaauacaauacuuagggaa	102	Un00422	-	316961	317062	11	52	9	11	120	354
45	CN-43	3p	43	AAAACCUCAAUGAACUCUUUGA	22	uacuggguuggccaaaaauguuguucagguuuuuuauaugauguucuggaAAAACCUCAAUGAACUUUUUGAccaaccuaaan	83	Un00418	+	331733	331815	0	3	0	1	0	3
46	CN-44	5p	44	AGAAAGUUCAUUCAGGUUUUU	21	uuauauuagguuggccAGAAAGUUCAUUCAGGUUUUUacagaaaaacucaaaugaacuuucuggcuaauccaauagca	78	Un00478	+	339811	339888	0	8	0	1	0	8
47	CN-45	3p	45	CCUCGGACGCGGGGUAACUCCUC	23	nnngccucgugagugaaguugcuccuccaggccgccaccccuggCCUCGGAUGCGGGGUAACUCCUCucgucgucgcccc	80	Un00450	+	424926	425005	0	4	0	1	0	4
48	CN-46	5p	46	UUCCCGGCCCAUGCACCA	18	gaccugucuccucaaagugaggacuUUCCCGGCCCAUGCACCAaauauuguagccauguguuccaggaaacaaacucacucagaaggacaaugcagaua	99	Un00420	+	426571	426669	23	3	4	1	51	3
49	CN-47	3p	47	AUUGGGAGCAUUUUGCAUGCAU	22	caaagaaagaugcuaaacuauUUUUGCGAUGUGUUCCUAAUAUgcaguauaaauauauugggagcauuuugcaugcaugguuuuguaucaau	92	Un00453	-	440493	440584	6	9	2	2	9	12
50	CN-48	3p	48	AUUGGGAACAUUUUGCAUUCAU	22	caaagaaagaugcuaaacuauUUUUGCGAUGUGUUCCUAAUAUguaaucuaaauguauugggaacauuuugcauucauaguuuuguaucaau	92	Un00453	-	440638	440729	5	3	2	1	8	3
51	CN-49	3p	49	UGUGACAGAUUGAUAACUGAAA	22	augcacagaccucagacaucucggggaucaucaugucacgagauaccacugugcacuUGUGACAGAUUGAUAACUGAAAggucugggagccgcucau	97	Un00453	-	441550	441646	84	216	9	11	210	463
52	CN-50	3p	50	GGAGUAUUGUUUCUGCUGCCCGG	23	ugcccUAGCAGCGGGAACAGUACUGCAGugggcaauuggugaucuggaguauuguuucugcugcccgggca	71	Un00453	-	446519	446589	6	7	2	3	9	19
53	CN-51	5p	51	AUUGGCCUGUAGUUUUCUUUUC	22	uuguuggauucugauugcuacaauuuuguuaaggauuuuugcgucuauguucaucagugauAUUGGCCUGUAGUUUUCUUUUAuuguggcaucuuugucagguuuugguau	111	Un0045	+	529097	529207	0	3	0	2	0	6
54	CN-52	3p	52	AAACUCAAACAAACUUUUUGGU	22	cuuagagauauuggguuggccaaaaacuucauucagguucuuccauuggcuguuagggaaAAACUCAAACAAACUUUUUGGUcaacccaagagcuaucuaugagaag	107	Un00413	-	566712	566818	5	0	1	0	5	0
55	CN-53	5p	53	AAAAGUUCGUUCGGGUUUUUCG	22	aauaaguuauuugguuggccaAAAAGUUCGUUCGGGUUUUUCCaugcaauauuacagaaacccaaaugaacuucuuggccaacccaauaguuucaa	96	chr5	+	596332	596427	53	0	21	0	314	0
56	CN-54	3p	54	AAAACCUCAAUGAACUCUUUGG	22	aauuauuggguuggccAAGAGUUUGUUCGGGUUUCUccauaagcuguauagaaaaaccucaaugaacucuuuggccaacccaauauuu	88	Un00413	+	739765	739852	4	22	3	5	11	57
56	CN-54	5p	55	AAGAGUUUGUUCGGGUUUCU	20	aauuauuggguuggccAAGAGUUUGUUCGGGUUUCUccauaagcuguauagaaaaaccucaaugaacucuuuggccaacccaauauuu	88	Un00413	+	739765	739852	51	78	4	8	69	116
57	CN-55	3p	56	AGAGUGACCUGUGCGGCUGCCAU	23	gcagacugcuggagcugcccaggucacagcucugugcaugagugauucuaguccccagAGAGUGACCUGUGCGGCUGCCACaguccua	88	chr22	-	795208	795295	0	3	0	1	0	3
58	CN-56	3p	57	CAUCCUGUUCGUGACGCCA	19	ucagcaccugugcggaggugguggguguagcgcucgUCAUCCUGUUCGUGGCGCCAg	57	chr11	-	1257715	1257771	8	6	1	1	8	6
59	CN-57	5p	58	AAAAGUUCGUUCGGGUUUUUU	21	uggccaAAAAGUUGGUUCGGGUUUUUUccccccauacgauguuacggaaaaacucaagcaaacuuuuuagcca	73	Un0041	-	1781573	1781645	56	123	2	2	60	136
60	CN-58	3p	59	AAAAAUCCGAACGAACUUUUUG	22	ugaguuggucagaaaguucuuuugggucuuucuguaagauguaauggAAAAAUCCGAACGAACUUUUUGgcuaacnnn	78	chr16	+	2175935	2176012	3	4	1	1	3	4
61	CN-59	5p	60	GAAAGUUGGUUUGGAUUUUUCU	22	cauuggguuggccaGAAAGUUAGUUUGGAUUUUUCUauacccucuuauggaaaaaccugaaccaacuuuuuggccaacccaaua	84	chr20	+	2266716	2266799	12	11	1	1	12	11
62	CN-60	5p	61	UGAAAAGUUCGUUUGGGUAUU	21	naacucaauauauuggguuggUGAAAAGUUCAUUUGGGUAUUcuguaacaucuuaaagaaaaauccaaaugagcuucuuggccaacccaauauguuagcua	101	chr12	+	2606292	2606392	3	0	1	0	3	0
63	CN-61	3p	62	CUGUCUGUCUGGAUUUAUGUAUGUC	25	aauagauauuuuaaaucucaaacagaaaacuauaagaucucugucaguCUGUCUGUCUGGAUUUAUGUAUGUCucag	77	chr25	+	2708918	2708994	0	17	0	6	0	53
64	CN-62	3p	63	AAAACCUGAACAAGCUUUUUGG	22	uauucuuguauugguuuaaccaaaaaguucauucagguuuuucaguaagaugcuguggaaAAACCUGAACAAGCUUUUUGGCcaacccaauauaaugacuu	101	chrX	+	2818991	2819091	7	0	5	0	29	0
65	CN-63	5p	64	GAAAAGUUCCUUCGGGUUUUU	21	gaaauauugaguuaaccAAAAAGUUCCUUCGGGUUUUUccauuagauagagcagaaaaaccugaaugaacuuuuuggccaguccaauaugcu	92	chr28	-	3301122	3301213	5	9	1	1	5	9
66	CN-64	5p	65	UGAAAAGUUCGUUCGGGUUUUU	22	gauuuaguauuggguuggcUGAAAAGUUCGUUCGGGUUUUUccauaagaacucaaauaaacuuuuuggccaacccaguaauaacac	86	chr1	-	3473984	3474069	47518	169070	236	221	70094	222633
67	CN-65	5p	66	GAAAGUUUGUUGGGGUUUUUC	21	nnnuuggguuggccaGAAAGUUUGUUGGGGUUUUUCugucacauuuaacagaaaagcccaaaugaacuuuuuggucagcccaacag	86	chr3	+	3517426	3517511	0	6	0	3	0	15
68	CN-66	5p	67	UGCCCACACGCGUACGCCAGCG	22	cccacacgugugugccaguguguccaUGCCCACACGCGUACGCCAGCGugacuucaccugcuggugugugcguguggcugcugacaugaccugagccuccacaugugu	108	chr7	-	3984997	3985104	3	0	1	0	3	0
69	CN-67	3p	68	AAAACCUGAAUGAACUUUUUGGA	23	ugugguauuuauugaauuggccaagagcuugauccagguuuuuccauaccauucuauuacAAAACCUGAAUGAACUUUUUGGAcaacccaguaaaugaccauuca	105	chr11	-	4093429	4093533	11	13	4	2	25	16
70	CN-68	5p	69	ACAAAGUUUGUUCGGGUUUUA	21	auauauuggguuagccACAAAGUUUGUUCGGGUUUUAcuguaguagcucauggaaaaacccaaaugaacuuuuugggccaacccaguagaa	91	chr18	+	4450555	4450645	7	14	2	2	12	20
71	CN-69	3p	70	AUAUUGGCCUGUAGUUUUCUUU	22	ugugaaggauuuuugcaucuauguucaucaGUGAUAUUGGCCUGUAGUUUUCUUUuuuu	59	chr27	-	4701744	4701802	0	7	0	15	0	74
72	CN-70	5p	71	UGAGGUAGUAGGUAUAUAGUU	21	ugcuuuuugaauUGAGGUAGUAUGUAUAUAGUUuuaaauuucauguuuuuauguauauuuucuccuuaguauuuaaaagacu	82	chr6	-	4773661	4773742	0	3	0	1	0	3
73	CN-71	5p	72	UUUCAGUCUGUCUGCCC	17	uguggUUUUCAGUCUGUCUGCCCucugauggagaaggauaagaggcuuauggaaguuuccugaugggagagacugacugaggg	83	chr17	-	5270403	5270485	5	0	3	0	14	0
74	CN-72	3p	73	UCAGUAAAUGUUUAUUGGAUGA	22	uagcuauguuaagagcuuugaggauccugaaacuuuucucuuuuauguauauguggguguUCAAUAAAUGUUUAUUGGAUGAauaaguaaagauuggguccuuaauucaauaugguggc	119	chr4	+	5659170	5659288	4	0	4	0	1	0
75	CN-73	3p	74	GUAUCCGAGUCACGGCACCA	20	uucugcugugcuuggccucuucuguguagaguuuguuucggccagguuAUAUCCGAGUCACGGCACCA	68	chr8	+	6126767	6126834	543	77	3	1	590	77
76	CN-74	3p	75	CUUUCAGUCAGAUGUUUGCUGC	22	guuguUGUAAACAUCCCCGACUGGAAGCUguaccacacagcuaagcuuucagucagauguuugcugcuac	70	chr14	+	6473522	6473591	7	5	7	3	28	11
77	CN-75	3p	76	CUGGGAGGUGGAUGUUUACU	20	ccaaguuuucaguucaUGUAAACAUCCUACACUCAGCUguaacacacgagucggcugggagguggauguuuacuucagcugacuugga	88	chr14	+	6477866	6477953	11	9	3	3	26	18
78	CN-76	5p	77	AAAAGUUCGUUCAGGUUUUUCUG	23	gcagugaucagugcauugggguggccAAAAAGUUCGUUCAGGUUUUUcugguaagaucuuaacagcaacccaaaugaacguuuuggccaacccaauaccacuguaaaaca	110	chr29	+	6816274	6816383	11	3	11	5	141	63
79	CN-77	5p	78	CCGUCGCGUGCUGGACGAGGG	21	CCGUCGCAUGCUGGACGAGGGggcgcgcccugacccccgccgcgcccccgcuccggugcgcuc	63	chr26	+	7186735	7186797	4	0	1	0	4	0
80	CN-78	3p	79	CAUCUUACUGGGCAGCAUU	19	uagcauuuauuugauuuugugguugcucuucuuuuuuguaagguuugcuaaauuguguuuCAUCUUACUGGGUAGCAUUuaccuuuaguccuuaaguguuaauu	104	chr22	-	7898584	7898687	10	0	1	0	10	0
81	CN-79	3p	80	AGAACCGGAACGAACUUUUUGG	22	cucaauuuauauuggguuggccagaaaguucauuuggguuuuucauuaccauggcaugggAGAACCGGAACGAACUUUUUGGccaacccaacauuaguuuuu	102	chr10	-	8780853	8780954	4	0	1	0	4	0
82	CN-80	5p	81	AAAAAGUUCGUUUGGGUUUUCA	22	uuccugcugcauauaccauuggccAAAAAGUUCGUUUGGGUUUUCAuaccaucgaaugggaaaacaugaaugagcuuuuuggccaacccaacagaau	97	chr10	-	9184863	9184959	0	10	0	1	0	10
83	CN-81	5p	82	GUUUCCCGACCAAUGCACCA	20	uccucaaagugaggaGUUUCCCAACCAAUGCACCAauguuguagccaugcauucugggaaacaaacucacucagaaga	78	chr2	+	9334935	9335012	6	0	1	0	6	0
84	CN-82	3p	83	CAGUGCAAUAGUAUUGUCA	19	acugcuaacgaaugcucugacuuuauugcacuacuguacuuuacagcuagCAGUGCAAUAGUAUUGUCAaagcaucugaaagcag	85	chr19	-	9367738	9367822	6	4	2	1	9	4
84	CN-82	5p	84	GCUCUGACUUUAUUGCACUACU	22	acugcuaacgaaugcucugacuuuauugcacuacuguacuuuacagcuagCAGUGCAAUAGUAUUGUCAaagcaucugaaagcag	85	chr19	-	9367738	9367822	4	7	1	2	4	13
85	CN-83	5p	85	AAAAAGUUCGUUCAGGUUA	19	nuacuggguuauccAAAAAGUUCGUUCAGGUUAuuguaagaugucauaggaaaacccaaacgaacuuuuaaccgacccagcnn	83	chr12	+	9682428	9682510	4	0	1	0	4	0
86	CN-84	5p	86	GAAAAGUUGGUUCGGGUUUUUC	22	nuauuauuagguugggcAAAAAGUUGGUUCGGGUUUUUCcaaaaccagaaugaacguuuuggccaacccaaaauaaaun	79	chr9	-	9716333	9716411	5	0	1	0	5	0
87	CN-85	3p	87	CUGGGAGAAGGCUGUUUACU	20	gagggccagauacUGUAAACACCCUACACUCUCAGCUgugcacagugagaaagcugggagaaggcuguuuacucucucugccuu	84	chr9	-	9851442	9851525	182	84	11	7	389	134
88	CN-86	3p	88	CUUUCAGUCGGAUGUUUGCAG	21	cUGUAAACAUCCUCGACUGGAAGcugugaggcugcagaaaggcuuucagucggauguuugcagcugc	67	chr9	-	9888794	9888860	2600	1718	71	30	7421	5123
89	CN-87	5p	89	CUGCUGCUGCUAAGUCAUGUCAG	23	uuugCUGCUGCUGCUAAGUCACGUCAGucguguccgacucugcgcgaccccauagacggcagccca	66	chr17	-	9986675	9986740	0	3	0	1	0	3
90	CN-88	3p	90	ACCAUCGACCGUUGAGUGGACC	22	uugccaaggguuugggggAACAUUCAACCUGUCGGUGAGUuugggcagcucaggcaaaccaucgaccguugaguggaccccgaggccuggaacugcc	97	chr7	-	10020276	10020372	3	11	2	6	15	75
91	CN-89	3p	91	AACGGAACAAGUUACCCUAGGGAU	24	uucucccuuggguuccagauaucauucauugauccaaaaauugaccAAUGGAACAAGUUACCCUAGGGAUAg	72	chr13	+	10055955	10056026	3	3	2	1	6	3
92	CN-90	5p	92	GGGGUUCCUGGGGAUGGGAUU	21	ggccggcugggguuccuggggaugggauuugcugccugucacaaAUCACAUUGCCAGGGAUUUCCAaccgacc	73	chr7	+	10102128	10102200	0	5	0	2	0	8
93	CN-91	5p	93	UGUUAAGUCUUCAGUAGGACA	21	ucauauacuUGUUAAGUCUUCAGUAGGACAucgaaugccucuuuugguaaggaccugcccucuggaggaauaaacauguguaaac	85	chr21	-	10257116	10257200	0	3	0	1	0	3
94	CN-92	5p	94	CAUCUUCCAGCACAGUGUUGG	21	gaccggcucuggguccaucuuccagcacaguguuggauggucuaauggugaagcuccUAACACUGUCUGGUAAAGAUGGcccccggcugg	90	chr5	-	10482928	10483017	40	3	3	1	62	3
95	CN-93	5p	95	CGUCUUACCCAGCAGUGUUUGG	22	cgucuuacccagcaguguuugggugcugguugggagucucUAAUACUGCCGGGUAAUGAUGGAgg	65	chr5	-	10483359	10483423	8	7	2	2	11	10
96	CN-94	5p	96	GAAAAAUUCGUUCGGGUUUUUC	22	agagaugaaacuauuggguuggucAAAAAAUUCGUUCGGGUUUUUCuguaugauaagaugguacagaaaaacccgagcaaacuuuuuggccugcccaauacuuauc	106	chr10	-	10718582	10718687	0	4	0	2	0	8
97	CN-95	5p	97	UGAAAAAGUUCGUUCGGGUUUUU	23	aucuauuggguuggUGAAAAAGUUUGUUCGGGUUUUUcucuuacguuacuguaugggaaaaguugaacgaauuuauuggccaacccaauacaa	93	chrX	-	10920857	10920949	3	5	1	1	3
98	CN-96	5p	98	CGCCCCCCGCUCUCCUCCC	19	agaccCGGCCCCCGCUCUCCUCCCcacacugcccugagaggugacugcgaagcaagcaggagaaagggagcccggcca	78	chr19	+	11011496	11011573	3	0	1	0	3	0
99	CN-97	3p	99	AAACCUGAACGAACUUUUGGGCA	23	uggguuggcccaaaaguucaucuagguuucuccguaagaugagaccaaAAACCUGAACGAACUUUUGGCCAaugca	76	chr17	+	11227840	11227915	19	0	2	0	22	0
100	CN-98	3p	100	AAAACCGGAAUGAACUUUUUGA	22	aauuauugggaugggcaaaaaguuugcuuggauuuuucugugagauauuaugggAAAACCGGAAUGAACUUUUUGAcugacccaauauau	90	chr29	+	11281801	11281890	3	0	1	0	3	0
101	CN-99	5p	101	AACAGUUCGUUCGGGUUUUU	20	uccagcuguauuggguuggccaAACAGUUCUUUCGGGUUUUUcauaaggucuuacagaaaaaaacugagacaaacuucuuggccaaugcagugcuaguuaug	102	chr24	-	11471770	11471871	6	5	1	1	6	5
102	CN-100-1	5p	102	AAAAGUUCGUUCGGGUUUUUCA	22	uauacuagguuagccaAAAAGUUCAUUCGGGUUUUUCAauaagguguuaugcaaacacccuagugaacuuauguucuucccuaaguucu	89	chr24	+	11490215	11490303	50	302	2	3	53	321
103	CN-100-2	5p			22	cguuuggccaAAAAGUUCGUUCGGGUUUUCCAugaagaugguacaggaaaacccaaaugaauuuuuuggcuaaucc	76	chr6	+	13185798	13185873
104	CN-101	3p	103	AUGCUACCUAGUCUGAGUGAGU	22	nnncacucagauaaaguaggcacuuuuugguucuugaaAUGCUACCUAGUCUGAGUGAGU	60	chr13	-	11652691	11652750	3	0	1	0	3	0
105	CN-102	5p	104	AAAAGGUUCGUUUGGGUUUUCU	22	uacugggauggccAAAAUGUUCGUUUGGGUUUUCUauaaugucuuagagcaaaacuugaacaaaccuuuuggcaaacccaaua	83	chr29	+	11652834	11652916	0	7	0	2	0	10
106	CN-103	5p	105	UGUUCUUUACAUCUGUAUC	19	gaaggaaggugaaaagUGUUCUUUACUUCUGUAUCagauaguucuguucucaugaaacccacuucuugguacagaaaaaggacucacacacaucc	95	chr14	+	11674791	11674885	3	0	1	0	3	0
107	CN-104	5p	106	AAAAAGUUCGUUUGGGUUUUCUA	23	ccaguuggccAAAAAGUUCGUUUgGGGUUUUCUAugccauccuaugggaaaacccaaacucauuuuucggcuaaccca	78	chr13	+	11740687	11740764	0	3	0	1	0	3
108	CN-105	5p	107	GGGUCCCUGUUCGGGCGCCA	20	CGGGUCCCUGUUCGGGCGCCAcuugucgagaucaacccgacaagcaggauuucugaaagcgggauacg	68	chr2	-	11907123	11907190	6	4	3	1	27	4
109	CN-106-1	5p	108	UCAAAAGUUCGUUCGGGUUUUU	22	acaauauagaaguauugUCAAAAGUUCGUUUGGGUUUUUccaucacaacuuacagaaaaaccugaacaaucuuuuuggccaacccaauaauucuguguca	100	chr28	+	11977864	11977963	8	33	2	2	12	40
110	CN-106-2					auugggaugaUCAAAAAUUCGUUCGGGUUUUUccauaacaucuuacagacaaacccaaaugaacuuuuuggcuaaccugau	81	chr4	+	69814369	69814449
111	CN-107	3p	109	AUUACCGGGCGGAAACACCA	20	guccuugguguucccacccuguuauuuaggacgcucaagcuugacacaugaacauuccaaAUUACAGGGCGGAAACACCAaggacggg	88	chr13	-	12125062	12125149	5	0	1	0	5	0
112	CN-108	5p	110	GAAAAGUUCGUUCGAGUUUUU	21	uugggcuggccAAAAAGUUCGUUCGAGUUUUUauacaccauauuacagaaaaacccaaacgaacaguuuggcaagccaac	80	chr28	-	12175513	12175592	0	7	0	2	0	12
113	CN-109	5p	111	AAACGUUCGUUUGGGUUUUUU	21	cucagugcccugacuagguuggccaAAACGUUCGUUUGGGUUUUUuguaccgucucaggaaauacccagacgaaccuuuuggccaccccaguauucacucug	102	chr12	-	12785332	12785433	0	3	0	2	0	9
114	CN-110	5p	112	UCCCUGGUCUAGUGGUUAGG	20	acuggggaguUCCCUGGUCCAGUGGUUAGGgcuccucaccuccacuguagggggaguucccugn	64	chr19	+	13120382	13120445	7	0	1	0	7	0
115	CN-111	5p	113	UGUCCCAUCUGGGGUGCCA	19	UGUCCCAUCUGGGGUGCCCcgcaggugcaaggugcccugaacaucugcccagagccaggguggggac	67	chr18	-	13131921	13131987	3	0	1	0	3	0
116	CN-112	5p	114	UGUGUGUCUGUGUAUCUCC	19	cuaUGUGUGUCUGUGUAUCUCAuccuauauuuuccacaaaauggaguauauuauacacacug	62	chr14	-	13200777	13200838	3	0	1	0	3	0
117	CN-113	5p	115	GGGAGCCAGGAAGUAUUGAUGUU	23	aaauugaugcacccagugggggagccaggaaguauugauguuucuaccaguuuagcgUCAACACUUGCUGGUUUCCUCUcuggagcguca	90	chrX	+	13241304	13241393	8	6	2	2	11	9
118	CN-114	5p	116	AAUAAGUUCGUUUGGGUUUUU	21	ugaaucucuaucaucauauuggguuggccAAUAAGUUCGUUUGGGUUUUUccauaagaugcagcaggaaaaacccaagcaaacguuuuuggccaaaccaauaguuugaggu	111	chr17	+	13485472	13485582	0	83	0	8	0	166
119	CN-115	5p	117	AAAAGUUCGUUCAGGUAUUU	20	nugguucauguugucauuggguuagcccaaAAAAGUUUGUUCAGGUAUUUccauaauaugcuacugaaaaacccaaaugagcuuuuuggcuaacucaauauaaagugaac	110	chr27	+	13510270	13510379	12	0	1	0	12	0
120	CN-116	3p	118	CCGGGAGCGGCCGGGGCCCC	20	ccugguggaccuggcucugggcgcgucccgucucucggcuacgcgggcuucccgcuagucCCGGGAGCGGCCGGGGCGCCugcgcgggggcgggcgcuucacccca	106	chr18	+	13536751	13536856	0	4	0	1	0	4
121	CN-117	5p	119	CGUUUCCCGGCCCAUGCACCA	21	aagugaggAGUUUCCCGGCCCAUGCACCAaauguuguagccacguguuccgggaaacaaacucagaa	67	chr2	+	14043927	14043993	0	7	0	1	0	7
122	CN-118	5p	120	CUCGGUACACACACUGCAGUUUC	23	CUCGGUACACACACUGCAGUUUCuccgugacgucuucuuggaaauguaacaguuugucaaccuuc	65	chr18	+	14150011	14150075	0	3	0	1	0	3
123	CN-119	5p	121	CGGGGUUUUGAGGGCGAGAUGA	22	guggucccagaaucgggguuuugagggcgagaugaguuuauguuuuauccAACUGGCCCACAAAGUCCCGCUuuuggggucau	83	chr25	+	14328086	14328168	5	9	2	1	9	9
124	CN-120	5p	122	AAAAGUUCGUCCGGGUUUUU	20	ugaccaAAAAGUUCAUCCGGGUUUUUcugcagcaucuuauggggagacccggaugaacucuuuggcca	68	chr21	+	15464279	15464346	3	0	1	0	3	0
125	CN-121	5p	123	AUAUAGACUUAAACACUG	18	aaAUAUAGACUUAAACAUUGcaacagcaacagcaaaaaagccauucugugauucaauggguuuguaaac	69	chr5	+	15865528	15865596	8	0	1	0	8	0
126	CN-122	5p	124	AAAAAAGUUUGUUUGGGUUUUA	22	nnnuuggguuggccAAAAAAGUUUGUUUGGUUUUUAccguaagauguuauggaaaaacccaaaugaacuuuuuagucaacccagugu	87	chr22	+	16810385	16810471	0	5	0	1	0	5
127	CN-123	3p	125	UGGAGAGAAAGGCAGUAUCUGA	22	cugcagauccugccucucucuguaccagccuguccaccccuccccuugauUGCAGAGAAAGGCAGUAUCUGAnn	74	chr10	-	17179166	17179239	3	0	1	0	3	0
128	CN-124	5p	126	AAAAAGUUCGUUCAGGUUUGU	21	gauugcuaauaauauuggguuggccAAAAAGUUCAUUCAGGUUUGUcucuaagaugguaccgaaaaccucaacgaacucuuuggccaaugcaauacugcuagcacu	106	chr27	+	17301895	17302000	3	0	1	0	3	0
129	CN-125-1	3p	127	AGAAUCUGGAUGAACUUUUUGG	22	aaauauuggguuggccaaaaaguuuguuuugguuuauccauaccaucuuauggAGAAUCUGAAUGAACUUUUUGGccaacccaauaaau	89	chr21	-	17395772	17395860	310	44	5	8	365	100
130	CN-125-2	3p				uacuauugggcuggccaaaaaguucguucagguuuuucuguaccagcuuccagaAGAAUCUGGAUGAACUUUUUGGccaacccaauacau	90	chr3	-	8649915	8650004
131	CN-126	3p	128	AAUCCCACUCCUGACACCA	19	augggugccucugugggaccugcuuuccccucugagagggagggaggagggcaAAUCCCACUCCUGGCACCAgg	74	chr18	-	17916798	17916871	7	0	1	0	7	0
132	CN-127	5p	129	AGGGACUUUCAGGGGCAGCUGUG	23	agagugcucgaggacagcaagaaaaaugagggacuuucaggggcagcuguguuuucugacucagucaUAAUGCCCCUAAAAAUCCUUAUuguucuugcagugugcaucagg	111	chr19	-	18298065	18298175	28	33	5	5	59	65
133	CN-128	3p	130	AUCUCGCCCGCAAAGACCCAG	21	ccugggggccgaggacugggacuuuguaggccaguugaaccgacaccuucAUCUCGCCCGCAAAGACCCAGcucucagcucccacg	86	chr19	+	18311023	18311108	3	0	1	0	3	0
134	CN-129	5p	131	GAAAAGUUCAUUCGGGUUUUU	21	uguguuggcCGAAAAGUUCAUUCGGGUUUUUgguaagauguuucagaaaaaccugaaugaccuuuuggucaaccca	76	chr22	-	18615673	18615748	13	19	8	8	187	575
135	CN-130	5p	132	UGAAAGUUCGUUCGGGUUUUU	21	cccugaguuggccAGAAAGUUCGUUCGGGUUUUUauacacuguuacugaaaaacugggaugaauuuuuucgccaacccaaua	82	chr18	-	18711719	18711800	14	25	2	6	17	51
136	CN-131-1	3p	133	UCUGUCUGGAUUUAUGUAUGUC	22	ggggaggggucaaagagacauuuuaaaucucaagcagaaaacuaugacaucUCUGUCUGGAUUUAUGUAUGUCucagugugucuuuguu	89	chr29	+	18719756	18719844	4	8	2	2	7	16
137	CN-131-2					agcggcucaaagaaauauuuuaaaucucagguggaaaacuagaagaucccuugucugUCUGUCUGGAUUUAUGUAUGUCucagugugagucuuu	94	Un00438	+	161257	161350
138	CN-132	5p	134	GUUUCCCGGCCAAUGCACCA	20	acuugucuccucuaagugaggaGUUUCCCGGCCAAUGCACCAaaucuuguagccagggcguucugggaaacaaacucacucagaaggacaaug	93	chr10	+	18763640	18763732	4164	1764	54	19	6209	2205
139	CN-133	3p	135	AAAAAACCGAGUGGACUUUUUG	22	ccucugcauuuauuggguuggccaaaaaguucauuaggguuuuucugugagaugggauggAAAAAACCGAGUGGACUUUUUGgccagcccauuguacucagugugagccu	110	chr16	-	18886136	18886245	19	41	3	3	38	73
140	CN-134	3p	136	CCAGUAUUAACUGUGCUGCUGA	22	gucagcagugccuUAGCAGCACGUAAAUAUUGGUGuuaagauucuaaaauuaucuccaguauuaacugugcugcugaaguaagguuggc	89	chr12	-	18887597	18887685	11	10	4	2	28	14
141	CN-135	3p	137	CAGGCCAUAUUGUGCUGCCUCAA	23	ccuuggaguaaagUAGCAGCACAUAAUGGUUUGUggauuuugaaaaggugcaggccauauugugcugccucaaaaauacaagg	83	chr12	-	18887743	18887825	6	8	5	4	23	19
142	CN-136	5p	138	AAAAGUUCGUUCGAGUUUUU	20	uacuggguuagcUAAAAAGUUCGUUCGAGUUUUUcuguaagaucacauggaaaaacccaaaugaacuuuuuggccaacccaaua	84	chr16	+	18981181	18981264	3	0	8	0	64	0
143	CN-137	5p	139	UAAAGUUCAUUCGGGUUUUUU	21	aaaaagaguuaccuuauauuggguuggccaAAAAGUUCAUUCGGGUUUUUUccauaagacauugcagaaaaauccuaaugaacuuguuggccaacccaauauuuaagucuu	111	chr1	+	19044004	19044114	25		1		25
144	CN-138	5p	140	AAAAAGUUUGUUCGGGUUUUCU	22	uguguugggcuggccaaaaaguuuguucggguuuucuguaccaugggauggcAAACCCGAAUGAACUUUUUGGCCaaaccaauauu	86	chr16	+	19523413	19523498	0	3	0	1	0	3
145	CN-139	5p	141	CAAAAAGUUCGUCCAGAUUUUU	22	gagacauuggguuggcCAAAAGGUUCGUCCAGAUUUUUuguuuguuaagguguuauggaaaaaccugaaugaacuuauuacauggcaaacagauuugu	98	chr15	+	19646775	19646872	4	0	1	0	4	0
146	CN-140	3p	142	AAUCACUAACCACACGGCCAGG	22	agucuaguuacuAGGCAGUGUAGUUAGCUGAUUGCuaauaauaccaaucacuaaccacacggccagguaaaaagauu	77	chr15	+	20036622	20036698	8	7	3	3	15	14
147	CN-141	3p	143	ACAAGUCAGGCUCUUGGGAC	20	gacuuuuccuagUCCCUGAGACCCUAACUUGUGAgguauuuuaguagcaucacaagucaggcucuugggaccuaggcggagggga	85	chr1	-	20087113	20087197	26	27	9	12	84	162
148	CN-142	5p	144	GGAUAUCAUCAUAUACUGUAAGU	23	gggcccugacugggauaucaucauauacuguaaguuugcaacgagacacUACAGUAUAGAUGAUGUACUAguccgggugcuccc	84	chr19	-	20148035	20148118	4	0	3	0	11	0
149	CN-143	3p	145	CAGGGGGACUCCUGAAGC	18	aaagcacaaagcagaaaguaggcagacucugguuuuggggguagaugcucgagaauuucCAGGGGGACUCCUGAAGCucgaucccgccuuugcguaugccga	102	chr12	+	20618138	20618239	4	3	1	1	4	3
150	CN-144	5p	146	CCCGCCCGCCCGCCGGCGGCC	21	ucacggcCCCGCCUGCCCGCCGGCGGCCuccgcagcaggcccucgggcgggcgccgcgu	59	chrX	+	20870343	20870401	3	0	1	0	3	0
151	CN-145	5p	147	UGAAAAGUUCGUUCGGGUUUA	21	uuuuauuggguuggcUGAAAAGUUCGUUUGGGUUUAuuuucuguauuuuauggaaaaacccaaaugaacuauuuggccaacccuauacau	90	chr21	+	20902582	20902671	108	370	4	7	149	463
152	CN-146	3p	148	CUCGGACGUGGGGUAGCUCC	20	gccgccgcccuucgggcaugggguccuuccggcuucugccccugacCUCGGACGUGGGGUGGCUCC	66	chr7	+	21017340	21017405	3	0	1	0	3	0
153	CN-147	5p	149	AAAAUGUUCGCUUGGCUUUUU	21	agacgguugugaaaaauuauugggucagccAAAAUGUUCGCUUGGCUUUUUccauacuaccuuacagaaaaaccugagugaacuuuucagcugauccaaugcuuccagaugg	112	chr27	+	21096049	21096160	7	4	2	3	11	11
154	CN-148	5p	150	GAAAGUUUGUUGGGGUUUUU	20	caGAAAGUUUGUUUGGGUUUUUccugaaagcuguuacagaaaaacuugaaugaacuuugnn	61	chr29	+	21109506	21109566	50	0	4	0	73	0
155	CN-149	3p	151	CAGAUUCGAUUCUAGGGGAAU	21	cagugacguugucuauauaUACCCUGUAGAACCGAAUUUGUgugguauccauguagucacagauucgauucuaggggaauauauggucgaugcaaaaac	99	chr2	-	21426193	21426291	5	4	1	1	5	4
156	CN-150	5p	152	AAAAAAGUUUGUUUGGGCUUUU	22	uuauauuggauuggcCAAAAAGUUUGUUUGGGCUUUUgcaugacaucuuacagaaaaucccaaugaacuuuuuggccaccucaauaaua	89	chr20	+	21657783	21657871	0	3	0	1	0	3
157	CN-151	3p	153	CAUCUAGAGGACUGACUGAAA	21	caaugaaugcgaaaaCCUCAGUCAGCCUUGUGGAUGUauguucugcagaccugacaucuagaggacugacugaaauuuucacuuucagcu	90	chrX	-	21829423	21829512	0	4	0	1	0	4
158	CN-152	5p	154	CCUCAGUCAGCCUUGUGGAUGU	22	ugcgaaaaCCUCAGUCAGCCUUGUGGAUGUauguucugcagaccugacaucuagaggacugacugaaauuuucacu	76	chrX	-	21829430	21829505	16	13	5	3	44	32
159	CN-153	3p	155	AAAUGGUACCCUAGUGACUACA	22	gggcuuuCAAGUCACUAGUGGUUCCGUUUaguagaugguuguacauuguuucaaaaugguacccuagugacuacaaagccc	81	chrX	-	21831350	21831430	0	3	0	1	0	3
160	CN-154	3p	156	UCAGUCUCAUCUGCAAAGAAGU	22	gcuaagcacuuacAACUGUUUGCAGAGGAAACUGAgacuuuguaacuauaucucagucucaucugcaaagaaguaagugcuuugc	85	chrX	-	21832384	21832468	3	0	1	0	3	0
161	CN-155	3p	157	AAACCCGAAUGAACUUUUUGGCA	23	ugcaucggguuggccugaaaguucguucagggugggacagaaAAACCCGAAUGAACUUUUUGGCCaacccgauagu	76	chr24	+	22040388	22040463	10	6	1	1	10	6
162	CN-156	5p	158	CGCGGGGUCUGCCGGCCGU	19	augaggcuugaggcucagaaCGCGGGGGCUGCCGGCCGUgcuugguaagaauggccacagcauggcugcccgcgcuuaggggcuccaccagccugcc	97	chr26	-	22251200	22251296	15	7	1	1	15	7
163	CN-157	3p	159	AAAACCGGAAUGAACUUUUUGGA	23	nnngaauauuauuggguuggccaaaauguucauuuggguuuucuauaacacagaAAAACUGGAAUGAACUUUUUGGAcaacucaauauguuauucaua	98	chr23	+	22461742	22461839	6	3	1	1	6	3
164	CN-158	5p	160	AAAAAGUUAGUUUAGGUUUUU	21	agaaguauuggguuggccAAAAAGUUAGUUUAGGUUUUUcguaagaugguauggaaaaaccugaaugaacuuuuuggccagcccaauauuaug	93	chr22	-	22483395	22483487	5	12	2	2	8	24
165	CN-159	5p	161	AAGGUAGAUAGAACAGGUCUUGUGU	25	aaugaaAAGGUAGAUAGAACAGGUCUUGUgugcaaaaugaauucaagaccuacuuaucuaccaacagcaaug	72	chr21	+	22773186	22773257	7	0	9	0	60	0
166	CN-160	5p	162	ACCGUGGCUUUCGAUUGUUACU	22	ccgcccccgcgucuccagggcaaccguggcuuucgauuguuacugugggaaccggaggUAACAGUCUACAGCCAUGGUCGccccgcagcacgcccacgcgc	101	chr19	-	23161083	23161183	0	3	0	1	0	3
167	CN-161	3p	163	UAACAGUCUCCAGUCACGGCCA	22	cggagccacccugcccgggcagcgcgccggcaccuuggcucuagacugcuuacugcccgggccgcccucagUAACAGUCUCCAGUCACGGCCAccgacgccuggccccgcc	111	chr19	-	23161513	23161623	29	62	3	6	47	122
168	CN-162	5p	164	GAAAAGUUCGUUUGGGUUUUUU	22	guauauuaggcuggccaGAAAAGUUCGUUUGGGUUUUUCcauaagaucuuauugcaaaaaccaaacaaacuuuuuggucaacccaauacuu	91	chr24	-	23358586	23358676	0	5	0	3	0	12
169	CN-163	3p	165	GCCCUAGGGACUCAGUUCUGGU	22	uaagagaacuuuggccaccuggcucUGAGAACUGAAUUCCAUAGGCUGUgagcucuagcaaaugcccuagggacucaguucuggugcccggcugugcuacaccauc	106	chr26	+	23509753	23509858	0	3	0	6	0	21
170	CN-164	3p	166	AAAAAUCUGAAUGAACUUUUUGA	23	ucaguuggccaaaaaguccauucaaguuuuccuguaacaugAAAAAUCUGAAUGAACUUUUUGAucagccca	72	chr29	+	24263730	24263801	0	3	0	1	0	3
171	CN-165	5p	167	UCGACCGGACCUCGACCGGCU	21	caucaagagucggcugagucacugccacugccuaccaaucUCGACCGGACCUCGACCGGCUcgucuauauugccaaucgacucggcguggcgucggucgugguagauaggcggucauacagacgaguuuucaaguguugcucuggugac	149	chr26	-	24439257	24439405	968	0	21	0	1750	0
172	CN-166	3p	168	AAACCCGAACGAACUUUUGGGA	22	nnuauauuggguuggcccaaaaguucaugcauguuuuuccauuacacggaaAAACCCGAAUGAACUUUUGGGAcaaccuggugucua	87	chr18	+	24641833	24641919	6	3	1	1	6	3
173	CN-167	3p	169	CUUAUGCAAGAUUCCCUUCUAU	22	uugacuuagcuggguAGUGGGGAACCCUUCCAUGAGGaguagaacacuccuuaugcaagauucccuucuaccugacuggguugg	84	chr8	-	25175955	25176038	3	3	1	1	3	3
174	CN-168	3p	170	AAAACACGAACAAACCUUUCGG	22	nnuuggguuggucaaaaaguucaucuggguuuuucuguaugauguuauggaAAAACACGAACAAACCUUUUGGccaaccuauac	84	chr21	+	26118939	26119022	3	0	1	0	3	0
175	CN-169	5p	171	CCAUCUGGUGAUGUCC	16	gaCCAUCUGGUGAUGUCCauguguauagucuucucuuguguuguuggaagaggguguuugguaugaccagugcgu	75	chr7	+	26127829	26127903	4	0	1	0	4	0
176	CN-170	3p	172	UCCACCCGCCCUCCCUCC	18	ggaugugccuggcgagggagacagacgcgugagggcccgaggcagagagaccgcuggacuUCCACCCGCCCUCCCUCCaggccuaacccac	91	chr8	+	26381253	26381343	7	0	4	0	18	0
177	CN-171	3p	173	ACUGCCCCAGGUGCUGCUGG	20	aacuggcuaugccucccCGCAUCCCCUAGGGCAUUGGUGUaaagcuggagacccacugccccaggugcugcuggggguuguagucugac	89	chr19	-	27316364	27316452	10	6	11	8	189	132
178	CN-172	5p	174	UUUGUUGUUAUUCAGUCACUCAG	23	ucccaauugcugaugaaaaaauacagcuugagCUUGUUGUUAUUCAGUCACUCAGuugugucc	63	chr21	-	27639379	27639441	0	3	0	1	0	3
179	CN-173	5p	175	AAAGGUUCGUUCGGGUUUU	19	nauauaggagaaauauucaguuguccAAAAGGUUCGUUCGGGUUUUccuguaugauguuaugggaaaacccaaacaaaucuuuuggccaacccaauacuuacuacugu	108	chr15	-	27643315	27643422	6	6	8	5	50	26
180	CN-174	5p	176	GUUUCCUGGCCAAUGCACCA	20	cuugucuccucaaagugaggAGUUUCCUGGCCAAUGCACCAaauguuguagccacgcguuccgggaaacaaacucacucagaaggacaau	90	chr19	-	27652939	27653028	8	4	3	1	23	4
181	CN-175	5p	177	UCUAGGUAUGGUCCCAGGGAU	21	gaguuugguuuuguuuggguuuguucuagguauggucccagggaucccagaucaaaccagGCCCCUGGGCCUAUCCUAGAaccaaccuaa	90	chr5	+	27849198	27849287	41	35	9	9	102	83
182	CN-176	5p	178	AAAAGUUCGUUCGGGUGUUU	20	auauggguuuggccaAAAAGUUCGUUCGGGUGUUUuccauaccgucucacagaagaacccacaaacuuuuuggccaacccaaca	84	chr8	+	28310615	28310698	13	3	4	1	45	3
183	CN-177	5p	179	CGCCUGCCUGAGCGUCGCU	19	ccuggccacgacccccgcugccCGCCUGCCUGAGCCUCGCUgggaagugcuuccaggcugucguaguggacggaccgacugccccg	86	chr21	+	28448282	28448367	14	0	2	0	26	0
184	CN-178	5p	180	GAAGUUCUGUUAUACACUCAGGCU	24	uuagcauuugaggugaaguucuguuauacacucaggcuguggcucucugaaagUCAGUGCAUCACAGAACUUUGUcucgaaagcuuucua	90	chr5	-	28577700	28577789	19	26	3	4	27	36
185	CN-179	3p	181	CGGGUGGUCGGGGCGGG	17	cgcccgggaggagccggcggggcuugacccgguuucauuuucaguuuggguuuaaucaccgCGGGUGGUCGGGGCGGGucag	82	chr23	-	28601659	28601740	50	0	8	0	154	0
186	CN-180	5p	182	GGGCCGGCGGGGGACCGC	18	gaggucucggggagGGGCCGGCGGGGGACCGGgaggcuggcgcuuccaggaaaaacggccccccgucccgcgccuccccgugacagc	87	chr25	-	28755179	28755265	5	4	1	1	5	4
187	CN-181	5p	183	AAAAGUUCGUUCAGGUGUUU	20	gcuggcccAAAAGUUCAUUCAGGUGUUUcuguaacaucuuacggaaaaccucgaaugaauuuuuuagccaac	72	chr27	+	28891709	28891780	5	0	1	0	5	0
188	CN-182	5p	184	CGUGUUCACAGCGGACCUUGA	21	aucaagaucagacucugcccuccguguucacagcggaccuugauuuaaugucauacaauUAAGGCACGCGGUGAAUGCCAAgagcggagccuacaggcggcugcacuugaa	111	chr14	+	29053691	29053801	0	3	0	1	0	3
189	CN-183	5p	185	UGAAAAGUUAGUUCGGGUUUUU	22	aguggguuggcUGAAAAGUUAGUUUGGGUUUUUccauaauggaaaauccugaaugaacuuuuuggccaaccccau	75	chr15	-	29160393	29160467	22	36	4	3	58	56
190	CN-184	5p	186	AAAAAGUUCGUUCAGGUUUUUC	22	gaggaggaggaggaaauacugggugggccAAAAAGUUCGUUCAGGUUUUUCcgucagauguuauggaaaaacccuaauggacuguuuggucaacccaauacccaccacuua	111	chr19	+	29789086	29789196	134	88	1	1	134	88
191	CN-185	3p	187	CCUCGGACGUGGGGUAACUCCUC	23	cuuggccgcugccccucgggcacgggguccuccuggcuucugccccugaCCUCGGACGUGGGGUAGCUCCUCu	73	chr22	+	29897379	29897451	0	3	0	1	0	3
192	CN-186	3p	188	AAACCUGAACAAGCUUUUUGGA	22	aaagaaauaucauugaguggccgaaaaguuuguuuggcuuuuuccauaccaucuuagggaAAACCUGAACAAGCUUUUUGGCcaacccagcauuuuucaua	101	chr10	+	29992750	29992850	0	3	0	1	0	3
193	CN-187	5p	189	UAAAAAGUUCGUUUGGGUUUU	21	guauugggguggcUAAAAAGUUCGUUUGGGUUUUcucauaaugucgugugggaaaacccaaacaaacuuuuggccaauccagcag	85	chr27	+	30144148	30144232	10	30	3	3	20	60
194	CN-188	3p	190	AAACCUGAACAAGCCUUUUGGC	22	uucuauuagguuggccaaaaggucuauucagguuuuuccuuaggauguuacagaaAAACCUGAACAAACCUUUUGGCcaaaccaguauuu	90	chr25	+	30656385	30656474	4	0	1	0	4	0
195	CN-189	5p	191	AAAAGUUCGUUCAGGUCUUU	20	auggguuuggccaAAAAGUUCGUUCAGGUCUUUccauaaaauguuacagaugaacuugaaugaauuuuuuggccacucuagu	82	chr13	+	30693115	30693196	7	0	4	0	27	0
196	CN-190	5p	192	UUCACAGUGGCUAAGUUAA	19	nnaagaauUUCACAGUGGUUAAGUUAAuguuuuaaauuagucuagcauuugugauuucuggc	62	chr5	-	30835540	30835601	0	152	0	2	0	155
197	CN-191-1	5p	193	AAAAGUUCGUUUGGGUUUUUCA	22	guuggguuggccaAAAAGUUCGUUUGGGUUUUUCAuauggaaaaaccugaaugaacuuuuuggucaggucaau	73	chr25	+	31125446	31125518	8	23	2	5	12	344
198	CN-191-2	5p			22	cuggccaAAAAGUUCGUUUGGGUUUUUCAuaauaaaccccaaugcacuuuuuggcaaa	58	chr14	-	44207503	44207560						0
199	CN-192	3p	194	CAAGCUUGUGUCUAUAGGUAU	21	ccuguugccacaAACCCGUAGAUCCGAACUUGUGGugguagugcacacaagcuugugucuauagguaugugucugu	76	chr15	-	31460951	31461026	3	0	1	0	3	0
200	CN-193	5p	195	UUAGCUAGUUUUGCCUCCCUGC	22	ucuuauuccUUAGCUAGUUUUGCCUCCCUGCuuaugaucacacacagggagacaaaacuagcugaggaauaaga	74	chr12	+	31722919	31722992	13	0	3	0	21	0
201	CN-194	3p	196	UUACUCUGAGUGACCUAACUG	21	gaugacuaauaacaaggauaccaguuagguuacucagaguaaccaguuaguuacugauagUUACUCUGAGUGGCCUAACUGguguccuuguuaauagucucucc	104	chr26	-	31723003	31723106	15	4	2	1	23	4
202	CN-195	5p	197	AAGGACACCAGUUAGGCCACU	21	uauuaacaaggacaccaguuaggccacucagaguaacuaucaguaacuaacuggUUACUCUGAGUAACCUAACUGGuauccuuguuau	88	chr26	+	31723011	31723098	6	0	1	0	6	0
202	CN-195	3p	198	UUACUCUGAGUAACCUAACUG	21	uauuaacaaggacaccaguuaggccacucagaguaacuaucaguaacuaacuggUUACUCUGAGUAACCUAACUGGuauccuuguuau	88	chr26	+	31723011	31723098	106	39	8	6	326	207
203	CN-196	5p	199	GAAAAGUUCGUUCGGGUUUUUU	22	nnnguggauguuggguuggccCAAAAGUUCGUUCGGGUUUUUUccauaggacguaaaggaaaaauccaaauagacauuuuggccaacccaaucaauauguu	101	chr12	+	31995965	31996065	475	1439	16	10	622	1617
204	CN-197	5p	200	AGCCCUUCCCUUUCACUGGCCU	22	cAGCCCUUCCCUUUCACUGGCCUguagccagcccaggucuggugggaaggaagggaca	58	chr28	-	32693914	32693971	32	17	4	3	52	28
205	CN-198	5p	201	UAAAGUUCAUUCGGGUUUUU	20	uuagguuggcccUAAAGUUCAUUCGGGUUUUUAuguaggaucuuagggaaaaaacccagaggaacuuuuuagcuaacccaa	81	chr28	+	32742059	32742139	18	3	3	1	47	3
206	CN-199	5p	202	AAAAUGUUCGUUCAGGUUUU	20	ucacagccacuuuguauuggguuggccaAAAAUGUUCGUUCAGGUUUUccuguaacauccgaaugaacauuuuggccaacccaguuguuuugguccaugcugagc	105	chr15	+	32844275	32844379	3	0	1	0	3	0
207	CN-200	5p	203	ACAGGCACGGCCAGUUUGAGCA	22	cuauguucacaggcacggccaguuugagcauuuucacugaauugCCAAACCAGUUGUGCCUGUAGacacaa	71	chr26	+	33243054	33243124	40	0	8	0	83	0
208	CN-200	3p	204	CCAAACCAGUUGUGCCUGUAG	21	cuauguucacaggcacggccaguuugagcauuuucacugaauugCCAAACCAGUUGUGCCUGUAGacacaa	71	chr26	+	33243054	33243124	181	5	9	1	434	5
208	CN-201	3p	205	AAACCCGAACGAACUUUUGGGC	22	accguuaggugggccaaaaaauuuguuuggguuuuucuguaagaugguauggaaAAACCCGAACGAACUUUUGGGCccaccuaauaca	88	chr24	+	34630223	34630310	54	27	1	5	54	116
209	CN-202	5p	206	AAAAAGUUCGCUCAGGUUUUU	21	acaaaccaugaaguauuaggucggccAAAAAGUUCGCUCAGGUCUUUccauaggaugcucucaaaaacccaaaugaauuuuuuggcuaacccaauauaauguguucu	107	chr18	+	35155123	35155229	4	0	1	0	4	0
210	CN-203	3p	207	CAGUGCCUCGGCAGUGCAGCCA	22	gcgggcggccccgcgGUGCAUUGCUGUUGCAUUGCaugugugaggcaggugcagugccucggcagugcagcccggagccggccccuggcaccgc	94	chr19	+	35685568	35685661	4	0	1	0	4	0
211	CN-204	5p	208	UAAAAAGUUCGUUCGGGUUUU	21	acauggauaggcUAAAAAGUUUGUUCGGGUUUUacaacacaucuuauagaaaagccuaaacaaauguuuuggccaauccaaua	83	chr29	+	35797741	35797823	10	14	2	1	14	14
212	CN-205	5p	209	CAGUGGUUUUACCCUAUGGUAG	22	ucucucuguguccugccagugguuuuacccuaugguagguuacgucaugcuguucUACCACAGGGUAGAACCACGGAcaggauaccggggcacc	94	chr18	+	35987036	35987129	26	29	6	6	145	158
213	CN-206	5p	210	AAAAGUUCGUUUGAGUUUUUCU	22	cuAAAAGUUCGUUUGAGUUUUUCUauaagacauuauggaaaaacacaaaugaaucuuunnn	61	chr22	-	36123562	36123622	7	0	2	0	12	0
214	CN-207	5p	211	UAGCAGCACAGAAAUAUAA	19	gucccuUAGCAGCAAAGAAAUAUAAauauaauuuuuauuagguguauugcauugcauuuuaaggaaa	67	chr16	+	36193241	36193307	0	4	0	1	0	4
215	CN-208	5p	212	UGCCUGUCUACACUUGCUGUGC	22	ggccuggcuggacggaguugucaugugucugccugucuacacuugcugugcagaacauccgcucaccuguACAGCAGGCACAGACAGGCAGUcacaugacaacccagccu	110	chr16	-	36241995	36242104	4	4	1	1	4	4
216	CN-209	5p	213	UCCACAUCCCUCACAGUUUGGUA	23	aaacaacaucacaggucaggcuggccuccgggUCCACAUCCCUCACAGUUUGGUGcuggaaugaaaaccccaggcuguuggaauguugacccagggaccagggcugggggauug	114	chr12	-	36358253	36358366	0	3	0	1	0	3
217	CN-210	5p	214	ACUGUGUCUAGGACUUAAUUCAC	23	ggcguguACUGUGUCUAGGACUUAAUUCACucgaaugacuuauucuuggacaaugucauaau	62	chr16	+	36871539	36871600	0	3	0	1	0	3
218	CN-211	3p	215	GAUAUUGGCCUGUAGUUUUCUUU	23	caucuauguucaucaguGAUAUUGGCCUGUAGUUUUCUUUuuugcgugugggggaucuuuaucagguuuugguauuagggugaugguggccu	92	chr16	+	37078547	37078638	5	0	2	0	9	0
218	CN-211	5p	216	AUUGGCCUGUAGUUUUCUUUU	21	caucuauguucaucagugauAUUGGCCUGUAGUUUUCUUUUuugcgugugggggaucuuuaucagguuuugguauuagggugaugguggccu	92	chr16	+	37078548	37078639	0	7	0	9	0	44
219	CN-212	3p	217	GUUUGUGUGUGUCUGUAUC	19	aauuggaaaugucaauaugaacucaugagcuauuuuaucuuaaaaguugaGUUUGUGUGUGUAUGUAUCcacug	74	chr23	+	37699372	37699445	3	0	1	0	3	0
220	CN-213	5p	218	UAAAAAGUUCGUUCGGGUUU	20	cuauuuuuguauuggguugguCAAAAAGUUCGUUCGGGUUUccccuguaacaucuuacagaaaaacccaagcaaacuuuuuggccaacccaauacaaaaga	101	chr8	-	38069287	38069387	4	0	1	0	4	0
221	CN-214	5p	219	AAAAAGUUCGUUCAGGUUUUA	21	ugugguuggccAAAAAGUUCGUUCAGGUUUUCuauguuuuagaaauagccaaacaaccuuuuugccgaacccga	74	chr27	+	38136001	38136074	13	0	1	0	13	0
222	CN-215	5p	220	AAAAAGUUCAUUCGGAUUC	19	auuggguuggccAAAAAGUUCAUUCGGAUUUuuccaugugcuguuacagaaaagccagaugaacuuuuuggccaauccnnn	81	chr23	+	38198837	38198917	4	0	1	0	4	0
223	CN-216	3p	221	CCGCACUGUGGGUACUUGCUG	21	ccugccggggcUAAAGUGCUGACAGUGCAGAUAgugguccugugugcuaccgcacuguggguacuugcugcuccggcagg	80	chr25	+	38455572	38455651	30	158	7	8	101	245
224	CN-217	3p	222	ACUGCUGAGCCAGCACUUCCCGA	23	cugggggcucCAAAGUGCUGUUCGUGCAGGUAGugugaucaccugaccuacugcugagccagcacuucccgagcccc	77	chr25	+	38455775	38455851	28	53	3	5	59	102
225	CN-218	5p	223	AGGCGGAGACUUGGGCAAUUGCU	23	ggccaguguugagaggcggagacuugggcaauugcuggacgcugccccgggCAUUGCACUUGUCUCGGUCUGAcagugccggcc	84	chr25	+	38455975	38456058	44	199	3	6	64	252
226	CN-219	5p	224	UUCAUCCAGCCUGGCAUU	18	ucuugauuccagauugugaUUCAUCCAGCUUGGCAUUucgugugauguacucugcauagaaguuaaauaagcagggugucaguauacaaucuuguca	97	chr7	-	38515453	38515549	5	0	1	0	5	0
227	CN-220	5p	225	AAAGGUUCGUUCAGGUUUUUCU	22	cacugugggcuguguauuggguuggccaAAAGGUUUGUUCAGGUUUUUCUguaggauguuauggaaaaauccaagggaauuuuuuggccaacccaacacaaccuacauaa	110	chr26	+	38824176	38824285	0	6	0	1	0	6
228	CN-221	3p	226	CUUGCUGAGUGACCUCCCUGCU	22	cccaucugguggcagggaggugucucagugacaaguuuaaucccccuggggcuuuacaaaCUUGCUGAGUGACCUCCCUGCUccucgcugggagg	95	chr13	+	38967088	38967182	10	0	1	0	10	0
229	CN-222	3p	227	CAAAUUCGUAUCUAGGGGAAU	21	gaucugucugucuucuguauaUACCCUGUAGAUCCGAAUUUGUguaaggaauuuugugaucacaaauucguaucuaggggaauauguaguugacauaaacacuccgcuc	109	chr19	+	39116883	39116991	4	3	1	1	4	3
230	CN-223	3p	228	ACUCGAACGAAUUUUUGGCCA	21	ccuucuauuuggguagccagaaaauucguucggcuuuccauaacaucuuacgggaaaACUCGAACGAAUUUUUGGCCAccccaauacgauaa	92	chr16	-	39279756	39279847	24	0	3	0	42	0
231	CN-224	5p	229	AAAAGUUCGUUUGAGUUU	18	gacauaacuauauauuggguuggccaAAAAGUUCGUUUGAGUUUuccguaagauauuacggaaaaauuggagugaacuuuuuggacaaucaguauuuggcuaua	104	chr23	+	39484674	39484777	5	0	1	0	5	0
232	CN-225	3p	230	UAGAGUUCUACAGUCUGACGAUC	23	gcagacuggaaaaucucugcaggcaaaugugaugucacuaaagaaaucacacacuuacccgUAGAGaUUCUACAGUCUGAC	81	chr11	-	40163267	40163347	36	25	3	2	62	32
233	CN-226	5p	231	UGAGGUAGUUUGUGCUGUU	19	cuuuaguauaaUGAGGUAUUUUGUGCUGUUucaguauguuugagauaccauaugccauugaacuacau	68	chr16	-	40167379	40167446	16	8	2	2	21	13
234	CN-227-1	5p	232	CUUCAUCCAGCCUGGCAUU	19	ccagcuugugCUUCAUCCAGCCUGGCAUUucucaugauguacucugcauagaaguuaaauaagcagg	67	chr5	-	40539905	40539971	8	12	9	15	11	16
235	CN-227-2					ccagcuugugCUUCAUCCAGCCUGGCAUUucucaugauguacucugcauagaaguuaaauaagcagg		chr15	-	62323681	62323747
236	CN-228	5p	233	AAAAGUUCGUGCAGGUUUUU	20	gcauuggguuggccaAAAAGUUCGUGCAGGGUUUUccauacgaugugaaaguagaacucaaaugaaucuuuuggcuggcccaauac	86	chr11	+	40603290	40603375	4	0	1	0	4	0
237	CN-229	3p	234	AAACCUGAAUGAACUUUUUGGCAA	24	auauuggguuggccaaaaaguucauuuggguauuuuaauaucaucuuucagaaAAACCUGAAUGAACAUUUUGGCAAaccuaacac	86	chr16	+	41039420	41039505	3	6	1	2	3	9
238	CN-230	3p	235	AAACAUGGUUCCGUCAAGCAC	21	gugguuauguagcgagauuuucugUUGUGCUUGAUCUAACCAUGUgguugccagguaugaguaaaacaugguuccgucaagcaccauggaacgucacgcagcuuucuaca	110	chr6	+	41257092	41257201	6	4	1	2	6	7
239	CN-231	5p	236	GUUAGGACAUAUAUUUUAA	19	GUUAGCACAUAUAUUUUAAuuuucuaauacaauaaaugagauaagauaucuuugcuuuu	59	chr5	+	41351769	41351827	0	3	0	1	0	3
240	CN-232	3p	237	AAUCAGCAAGUAUACUGCCCUA	22	ggccagcugugaguguuucuuUGGCAGUGUCUUAGCUGGUUGUugugaguaauaaugcaggaagcaaucagcaaguauacugcccuagaagugcugcacguuguggg	107	chr16	+	41392736	41392842	11	11	2	4	15	29
241	CN-233	5p	238	UGAAAAGUUCGUUCAGGUUUUU	22	uacguauauauuggguuggcUGAAAAAUUCGUUCAGGUUUUUccaagauauuaucaaaaacccaaaggaacuuuuuggccaacccaguauaaacauc	97	chr22	+	41816913	41817009	96	92	2	5	101	123
242	CN-234	5p	239	UGAGGUAGGAGGUUGUAAU	19	cugagagagugaguauccugaguaacuUGAGGUAGGAAGUUGUAAUggggcuccucagaguuagagcaacagugugccuagagguuaugaugaagacucucugga	105	chr8	-	41950868	41950972	3	0	1	0	3	0
243	CN-235	5p	240	UAAAAAGUUCGUUUGGGUUUU	21	auaguagaguuaacUAAAAAGUUCGUUUGGGUUUUUccaaaagauguuacggaaaaccugaacaaauuuuuuggccaacccaauacaua	89	chr10	+	42188641	42188729	0	24	0	9	0	251
244	CN-236	5p	241	UCAGGGUCCGUGAGCUCCUCGGCG	24	gccgccgguucUCAGGGUCCGUGAGCUCCUCGGCGuacucggagaacauucgccggaacuccggguccuggaaggcgga	79	chr10	+	42744229	42744307	37	32	10	9	96	96
245	CN-237	5p	242	CUGACCUCGGAUGUGGGGUAACUCC	25	CUGACCUCGGAUGUGGGGUAACUCCucuuggccgccacccuucgggcaugggguccuccuggcuucugccccugaccuccgacgugg	87	chr17	+	42894881	42894967	0	3	0	2	0	6
246	CN-238	5p	243	AAAAGCUCGUUCGGGUUUUU	20	uaaaggaagauguauuagguuggccAAAAAGCUCGUUCGGGUUUUUcuauagacgcuuaugggaaaaccugaaagaacuucuuggccaauccaauaguaucaacuua	107	chr16	-	43089247	43089353	3	29	4	2	24	44
247	CN-239	3p	244	GGGCCCCACGUUGGGCGCCA	20	cuccuccagcggcuccggggcggggucgcgGGGCCCCACCUUGGGCGCCAgcucggagcug	61	chr25	-	43347225	43347285	18	6	1	1	18	6
248	CN-240	5p	245	AAAAAGUUCGUUCGAUUUUU	20	uuuauauuggguuggccAAAAAGUUCGUUCGAUUUUUccuuaagauuauacgggaaaacccgaaggaacuuuuuuggccaauccaguguuug	92	chr15	+	43361179	43361270	3	0	1	0	3	0
249	CN-241	3p	246	GCGCUCCUCGAGGCCAGAGCC	21	ggggcagccgcugUCCCUGUCCUCCAGGAGCUCAcuugguccggccgugcgcuccucgaggccagagcccgugucugc	78	chr25	+	43648256	43648333	6	7	7	4	30	18
250	CN-242	3p	247	UAUGUUGGACAACGUGGAUAGCA	23	uuuuccuucuuacgguccuguucccguuuuucacauguguacugauguuugaucaUAUGUUGGACAACGUGGAUAGCAcccgugaggucuggauua	96	chr7	+	43910775	43910870	156	0	8	0	223	0
251	CN-243	3p	248	AAAACUGGAACGAACUUUUGGG	22	auuuggaaauuauuggauuugccagaaguucauucugguuuguccauaagaggcuauggaAAAACUGGAACGAACUUUUUGGauaacccaacucugaguuucuggagug	109	chr27	-	44490772	44490880	6	4	1	1	6	4
252	CN-244-1	5p	249	UAAAAAGUUCGUUUGGGUUU	20	ggaaauacuggguugguUAAAAAGUUCGUUUGGGUUUgucuauaauaucuuauggaaaaauccaaaugaacuuucuggccaacucaauauuaua	94	chr8	-	45180190	45180283	4	6	1	1	4	6
253	CN-244-2					ccuugcaauauugguuggcUAAAAAGUUCGUUUGGGUUUcuccauuacaucuuauggaaaauuauucugaacaaacuuuuuggccaaccuaauauguau	99	chr9	-	66553692	66553790
254	CN-245	5p	250	ACGGGGAUGUAGGCCGGUUU	20	uACGGGGAUGUAGGCCGGUUUucgggugucguagguuucucuuuuucaggccuauuuucucaug	64	chr29	+	45535367	45535430	15	17	3	6	24	44
255	CN-246	3p	251	UGGACAAGAUCAGGAAAUUGAGCA	24	nnnuuucuucucaucuuucagaaacuuugucugcgaacacucuuuaaUGGACAAGAUCAGGAAAUUGAGCAgaagaac	78	chr29	+	45538064	45538141	0	3	0	1	0	3
256	CN-247	5p	252	UGAAAAGUUCGUUCGGGGUUU	21	cacaauaacauuugaguugacUGAAAAGUUCGUUCAGGGUUUccugaggauggcauggaaaaacccaaacgaacuuuuuggacaacucaauauuuuauuaac	102	chr18	-	45573701	45573802	7	12	1	1	7	12
257	CN-248	5p	253	UCUGCUGACUUUGAAGGUGGA	21	agacuagugucUCUGCUGACUUUGAAGGUGGAagcacggugcuaacaucugcuuccucuuccgguuggcagaugcuggaaa	81	chr29	-	46634146	46634226	6	0	3	0	12	0
258	CN-249	5p	254	AAAAUUUCGUUCGGGUUUUU	20	ucuccuguuguauuggguuggccAAAAAUUUCGUUCGGGUUUUUuccgccugcuguuacaggaaaaggccaaugaacuuuuuggcuaacccaauagaaaggcuc	104	chr26	-	46723101	46723204	4	11	2	1	11	11
259	CN-250	5p	255	GAAAAUUUCGUUCGGGUUUUU	21	nnnuggguuggccGAAAAUUUCAUUCGGGUUUUUccuuaacaucuuauggaaaaaaaccugaacaaaguuuuuggcuaacccaaua	86	chr28	-	16745115	16745200	7	0	2	0	10	0
260	CN-251	5p	256	GAAAAGAUCGUUCGGGUUUUU	21	aaauauugggugggccAAAAAGAUCGUUCGGGUUUUUccauaacaucuuacaauaaaacuugaacaaacuuuuuggccaacccaguaaaa	90	chr19	-	46810073	46810162	0	5	0	1	0	5
261	CN-252	3p	257	AAUGAUACUGUGGUUCUCUU	20	ggaggucuacaugugaauauuaucaucaaauuuacuuuuccaaagaaauauguuuuuuguAAUGAUACUGUGGUUCUCUUuc	82	chr1	-	46841131	46841212	3	0	1	0	3	0
262	CN-253	5p	258	GGCCGCGCCGCGCCCCCGCC	20	cacguGGCCGCGCCCCGCCCCCGCCccgcgaggccagggcagggccaggucgcugu	56	chr16	-	47604301	47604356	3	0	1	0	3	0
263	CN-254	3p	259	ACCCAAGUGAACUUGUUGGCCA	22	ggcuuguguauuggguuggccaaaaaguucaguugaguuuuucccuaaagauguuacagaAAACCCAAGUGAACUUGUUGGCCaacucaauauaccaguacc	102	chr10	-	47641755	47641856	4	3	4	1	17	3
264	CN-255	3p	260	ACUAUAUAUCAAACAUAUUCCU	22	ugcaggccucugugugauauguuugauauauuagguuguuauuuaauccaACUAUAUAUCAAACAUAUUCCUacagugucuugcc	85	chr10	-	47649323	47649407	9	4	1	1	9	4
265	CN-256	3p	261	AGCACCUGCUGUGUCCCCCACAGU	24	cugugggagcaggcccugcuguggggggcgugcaggggccggggaagcugucaaggacccAGCACCUGCUGUGUCCCCCACAGCuucuacuccuacaaga	100	chr16	-	47791521	47791620	5	3	1	1	5	3
266	CN-257	5p	262	GAUCCUGUUCGUGACGCCA	19	nnugucuuguuGAUCCUGUUCGUGAUGCCAauugucucauuguaucucacugugcacacuguucaaugaacccaggguaggcaaggcuug	90	chr24	-	48007610	48007699	37	6	1	1	37	6
267	CN-258	3p	263	CUGACCUCGGACGUGGGGUAGCUCC	25	acgugggauaacuccucuuggcagccgcccuucgggcaugggguccuuacggcuucugcccCUGACCUCGGACGUGGGGUGGCUCCucucgccug	95	chr17	+	48146015	48146109	0	6	0	2	0	9
268	CN-259	5p	264	AGAAAGUUCAUUCAGGUUUUU	21	uacggaacuagccAGAAAGUUCAUUCAGGUUUUUacccaagguguuaugaaaccuaaacgaacuuuuuggccaacccaau	80	chr27	+	48333871	48333950	5	0	1	0	5	0
269	CN-260	5p	265	CGGCCCCACGCACCAGGGUAA	21	uuagcccugcggccccacgcaccaggguaagagagacucacuucCUGCCCUGGCCCGAGGGACCGAcuggcugggc	76	chr7	-	48336722	48336797	4	3	2	3	7	9
270	CN-261	5p	266	AAAACGUUCGUUCAGGUUUUU	21	cauuauauuggguugaccAAAACGUUCAUUCAGGUUUUUgaccaaaaguucauucaugcaauuaucuuaaugaccuuuuuggccaaccaaaauauacgu	99	chr23	+	48443465	48443563	7	0	2	0	12	0
271	CN-262	5p	267	CAUCUUACCGGACAGUGCUGGA	22	gggccucuguggacaucuuaccggacagugcuggauuucucggcucgacucUAACACUGUCUGGUAACGAUGUUcaaaggugaccc	86	chr16	-	48594359	48594444	98	62	8	4	193	102
272	CN-263	3p	268	UAAUACUGCCUGGUAAUGAUGA	22	ccaucuuacugggcagcauuggauggugucuggucucUAAUACUGCCUGGUAAUGAUGA	59	chr16	-	48595027	48595085	28517	6598	215	98	68253	28595
273	CN-264	3p	269	UCGGGAUUCGAGAGGCUCGGGA	22	agaacuguagauucuggguuuccgggccccuugaaucucgaauaccaaaaucuuggccugUCGGGAUUCGAGAGGCUCGGGAuugcggaaucucggcuucugag	104	chr18	+	48606598	48606701	4	0	1	0	4	0
274	CN-265	5p	270	AAGGUAGAUAGAACAGGUAA	20	aagguuguuaauaagaacuaagAAGGUAUAUAGAACAGGUAAacuucuagaccuguucuauaaauaaaucuggaaauucucuuugaucaguagcaaa	97	chr22	+	48713048	48713144	0	6	0	1	0	6
275	CN-266	5p	271	UAAAAGGUUCGUUUGGGUUUU	21	nguugaaaaaaauuugauuggcCAAAAGGUUCGUUUGGGUUUUuccauaagauguuauagaaaaacccaaaagaacguuuuagccaacccaaucgucacag	101	chr17	+	48751649	48751749	0	4	0	1	0	4
276	CN-267	5p	272	UGAAAAGUUCAUUCGGGUUU	20	aagaaaguaucagguuggcUGAAAAGUUCAUUCAGGUUUucccauagcagcuuauggaaaaaccggaacgaacuuuuuggccaacccaauacuuuaaa	98	chr8	+	48877147	48877244	5	6	1	1	5	6
277	CN-268	3p	273	ACUAAGAUGCAUCCAUGCCGA	21	guauucuucacugucuugucagcauggcugcauauuagugaauacucuaauaauaugagcACUAAGAUGCAGCCAUGCCGAcaagacagugaaggaauc	99	chr21	+	49037288	49037386	4	4	2	1	7	4
278	CN-269	3p	274	GCUGGGAAGGCAAAGGGACGU	21	uuucuucaugugacucguggacUUCCCUUUGUCAUCCUAUGCCUgagaauauaugaaggaggcugggaaggcaaagggacguucaauugucaucac	96	chr8	-	49279772	49279867	11	17	2	3	17	24
279	CN-270	5p	275	CCCUGUGAACCUCUGCUAA	19	gCCCUGUGAACCUCUGCUAAucguaggcgucauugagugguucccuccugugcucaguuggcagaugugaacggagu	77	chr2	-	49465820	49465896	0	3	0	1	0	3
280	CN-271	3p	276	AUAUAGGGAUUGGAGCCGUGGCA	23	aggccucgcuguucucUAUGGCUUUUUAUUCCUAUGUGAuucuacugcucacucauauagggauuggagccguggcgcacggcgggggca	90	chr22	+	49584590	49584679	0	4	0	1	0	4
281	CN-272	3p	277	CUGUACAGGCCACUGCCUUGC	21	aggcUGAGGUAGUAGUUUGUACAGUUugagggucuaugauaccacccgguacaggagauaacuguacaggccacugccuugcc	83	chr22	+	49631988	49632070	5	5	2	2	24	10
282	CN-273	3p	278	UCCAAGUGAACUUUUUGGCUAA	22	aaauacuggguuagccaaaaaguugguucgaguuuuucuguaacaucuuaucagaaaaaUCCAAGCGAACUUUUUGGCUAAcucaguacaa	91	chr26	+	49681413	49681503	0	8	0	1	0	8
283	CN-274	3p	279	UUUGCCACACUGCAACACCUUA	22	ucuggcuguuguggugugcaaaacccuguacauugcuauUUUGCCACACUGCAACACCUUA	61	chr19	-	50218099	50218159	3	0	1	0	3	0
284	CN-275	5p	280	GAAAAGUUCGUUCGGGUUUG	20	ucaguuagccAAAAAGUUCGUUCGGGUUUGgaaacacccagacaaacuuguuggccaacaca	62	chr11	+	50420367	50420428	11	0	2	0	15	0
285	CN-276	3p	281	CAGAGUUCUACAGUGAUC	18	cuuuuaauuuuauauaauacaacucuagcuauuugaaugcuaacuagcucucuuaacucUAGAGUUCUACAGUGAUCuugagaagu	86	chr13	-	50757293	50757378	4	0	1	0	4	0
286	CN-277	5p	282	GAGAGGACCUGAGAGCCGGCG	21	gccGAGAGGACCUGAGAGCCGGCGccgggagaacgcccgggccccggccccagggaccucuccuc	65	chr26	-	51005508	51005572	3	0	1	0	3	0
287	CN-278	3p	283	CCGCGGCGGCGGGCGCGU	18	gcggggagcgcgagcugcgcggcucaccugaugaCCGCGGCGGCGGGCGCGGccagc	57	chr29	-	51566087	51566143	3	0	1	0	3	0
288	CN-279	3p	284	UGGAGACGCGGCCCUGUUGGAGU	23	guguacUCUACAGUGCACGUGUCUCCAGUguggcucggaggcuggagacgcggcccuguuggaguaac	68	chr15	-	51684276	51684343	34	66	6	6	63	116
289	CN-280	5p	285	AGCUUCUUUACAGUGCUGCCUUGU	24	uugugcuuucagcuucuuuacagugcugccuuguagcauucaggucaAGCAGCAUUGUACAGGGCUAUgaaagaac	76	chr13	-	51838778	51838853	8	10	2	2	12	14
290	CN-281	3p	286	CUGCGCUUGGAUUUCGUUCCC	21	ggcuggacagcgggCAACGGAAUCCCAAAAGCAGCUGuugucuccagagcauuccagcugcgcuuggauuucguucccugcucuccugccu	91	chr22	+	51902736	51902826	4	6	3	2	12	10
291	CN-282	5p	287	AAAACGUUCGUUCAGGUUUU	20	aaaccugauagucauucuauuggcuuggccAAAACGUUCGUUCAGGUUUUAaaaagccaaaugaacauuuuggucaacacaguaugauggagcaaagcaggcuu	104	chr16	-	51953675	51953778	5	0	4	0	30	0
292	CN-283	3p	288	GGUGUGACGGCCGGACGCCG	20	gcccaccgcgggccggucgccguguccucgccggccggcgucccccgccccucuggggcgGGUGUGACGGCCGGACGCCGagggcgcgcgucggccguccgcgguguggccuu	113	chr21	-	52059020	52059132	3	0	1	0	3	0
293	CN-284	3p	289	CUGAAGAAUGCUGUAAUC	18	aaugcuaaggauuucaguaucacaggcccuagCUGAAGAAUGCUGUAAUCucuaaugcccu	61	chr3	-	52379542	52379602	0	3	0	1	0	3
294	CN-285	5p	290	AUAAAUUCGUUUGGAUUUUU	20	auuggguuggccaAUAAAUUCGUUUGGAUUUUUccuuaagauguaacggaaaaacccaaaugaauuuuuuggccaguccnnn	82	chr18	-	52673328	52673409	6	3	3	1	15	3
295	CN-286	3p	291	CGGCUCUGGGUCUGUGGGGA	20	ggaggaugcugcagcguggggcgcgucgccccccucaguccaccagagcccggauaccuuagaaauuCGGCUCUGGGUCUGUGGGGAGCgaaaugcaacccaaacuccauuuugccg	117	chr3	-	52947812	52947928	16	15	6	8	65	95
296	CN-287	5p	292	AACAAUAUCCUGGUGCUGAGU	21	gcacgggccguccuccccaacaauauccuggugcugagugaugacacacgcaacUCCAGCAUCAGUGAUUUUGUUGAagagggcagcugcca	92	chr19	+	53057553	53057644	3	0	1	0	3	0
297	CN-288	5p	293	UUGCAGUGAUGACUUGAG	18	gcuggcuUUGCAGUGAUGACUUGAGucugucaauccccugagugaguuuaaucacugaugucuccaugucucugagcaaagccuc	85	chr13	-	53080739	53080823	4	0	1	0	4	0
298	CN-289	3p	294	CUGGGAUCUCUGGGGUCUCGGU	22	gacuuggugcugauucccggcgcucugaccUGAGACCUCCGGGUUCUGAGCugugauguugcuucccagcugggaucucuggggucucgguucagggucgggaccucuggguucugagc	119	chr18	+	53308744	53308862	3	4	2	1	6	4
299	CN-290	5p	295	AGUUCUACAGUCAGAGAUC	19	uuaucuuuucaAGUUCUACAGUAAGAGAUCaugugagggacuauauuaaaucuccagucaguagcaucuauuacuaguacuuugaacaga	90	chr15	+	53313300	53313389	3	0	1	0	3	0
300	CN-291	5p	296	AAAAGGUUCGUUCAGGUUUU	20	ggguuggccaAAAGGUUCGUUCAGGUUUUCccauaugauguauguuuggaaaacacccgaaugaacauucuggccaaagc	80	chr15	+	53987605	53987684	3	0	2	0	12	0
301	CN-292	5p	297	GAAAGUUUGUUGGGGUUUU	19	aaauauugggcugaccaGAAAGUUUGUUUGGGUUUUccucuaaggugucagggaaaaagcugaagaaauuuugacuagcucaauacaa	88	chr24	+	54011713	54011800	10	0	1	0	10	0
302	CN-293	5p	298	AAACGUUCGUUCGGGUUUUUC	21	ucugaugcuaauauugggugggccaaAAACGUUCGUUCGGGUUUCUCcagaacagcuuacggaaaaaccugaaggaacuucacccaguguaucugu	96	chr18	+	54420479	54420574	3	3	1	1	3	3
303	CN-294	3p	299	ACCUCCUAUGUGCAUGGAUU	20	cugcuccuucucccgUACCCAUUGCAUAUCGGAGCUGugaauucucaaagcaccuccuaugugcauggauuacaggaggg	80	chrX	-	54767794	54767873	11	0	3	0	24	0
304	CN-295	5p	300	UAAUUCUUGCUCCCCAGGUGAG	22	gcuccccucucUAAUUCUUGCUCCCCAGGUGAGagugcuuugugaaugcaauccaccugggcaaggauucugaaugugagagc	83	chrX	-	54771689	54771771	11	0	5	0	36	0
305	CN-296	3p	301	CUCCCACAUGCAGGGUUUGCA	21	ugcucccucucucaCAUCCCUUGCAUGGUGGAGGGUGagcuuucugaaaaccccucccacaugcaggguuugcaggauggugagcc	86	chrX	-	54782811	54782896	5	0	1	0	5	0
306	CN-297	3p	302	CCUCCCACACCCAAGGCUUGCA	22	gacuugcuuucucucuuaCAUGCCUUGAGUGUAGGACCGUuggcaucuuaauuacccucccacacccaaggcuugcaggagagcca	86	chrX	-	54783137	54783222	270	109	13	4	427	157
307	CN-298	3p	303	UCAAGGUCCGCUGUGAACACGG	22	gcggaggcgccucucuuggcauucaccgcgugccuuaauuguauagacauuaaaUCAAGGUCCGCUGUGAACACGCagaggggcccucagg	91	chr13	+	55037784	55037874	12	14	1	2	12	17
308	CN-299	3p	304	CUGCGCAAGCUACUGCCUUG	20	cuggcUGAGGUAGUAGUUUGUGCUGUUggucggguugugacauugcccgcuguggagauaacugcgcaagcuacugccuugcua	84	chr5	-	55133072	55133155	13	21	7	5	52	65
309	CN-300	5p	305	GUUUCCCGGCCAACGCACCA	20	acuuguauccucaaagugaggaGUUUCCUGGCCAACGCACCAaauguuguagccacgcguuccaggaaacaaacucacucagaaggacaauacagau	97	chr19	+	55795381	55795477	982	275	5	4	1531	369
310	CN-301	3p	306	CUGGUACAGGUACGGGGAGGCA	22	ccucucuccucacggcccugUCUCCCAACCCUUGUACCAGUGugugucucagacccugguacagguacggggaggcagggaccugggggaucccagcagc	100	chr18	-	55905298	55905397	4	8	1	1	4	8
311	CN-302	3p	307	UUCAAGUAAUCCAGGAAAA	19	ccauuccuauuuuacugacaagacuucagggaaccuaUUCAAGUGAUCCAGGAAAAa	57	chr10	-	56322063	56322119	0	8	0	2	0	11
312	CN-303	3p	308	UGAGGUAGUAGGUUGUGGU	19	cuccuuccccugcuugcugagccugaggccuccccagaUGAGGUAGUAGGUUGUGGUCauauggggaaguuc	72	chr13	-	56330679	56330750	100	46	8	6	710	615
313	CN-304	5p	309	CGUGUAUUUGACAAGCUGAGUUG	23	cccagccuccugcagugccaugcuccguguauuugacaagcugaguuggacacuccauguaguagUGUCAGUUUGUCAAAUACCCCAAguguggcauaugccuagcag	108	chrX	-	56723506	56723613	0	4	0	1	0	4
314	CN-305	3p	310	AAAACCGGAAUGAACUUUUUGG	22	auaauauuggguuggccAGAAAGUUCAUUCAGGUUUUUcuuuaacagcuugcugaaaaaccggaaugaacuuuuuggucaacccaauauauc	92	chr3	-	56792251	56792342	0	3	0	1	0	3
315	CN-306	3p	311	CAAGCUCGUGUCUGUGGGUCCG	22	ggcaccCACCCGUAGAACCGACCUUGCGgggccuucgccgcacacaagcucgugucuguggguccguguc	70	chr18	+	57587997	57588066	10	29	3	5	20	63
316	CN-307	3p	312	CUAUACGGCCUCCUAGCUUUCC	22	cccgggcUGAGGUAGGAGGUUGUAUAGUUgaggaggacacccaaggagaucacuauacggccuccuagcuuuccccagg	79	chr18	+	57588165	57588243	12	21	7	5	49	45
317	CN-308	3p	313	ACAGGUGAGGUUCUUGGGAGCC	22	ugccggccucugcgUCCCUGAGACCCUUUAACCUGUgaggacguccagggucacaggugagguucuugggagccuggcguccggcc	86	chr18	+	57588664	57588749	10	12	3	2	17	18
318	CN-309	3p	314	AAAACACGAACAAACUUUU	19	gccaaaaaguucguucggauuuuuccggaagcuguguggAAAACCCGAACAAACUUUUuggc	62	chr21	+	57749997	57750058	30	8	2	1	44	8
319	CN-310	3p	315	CUCUAAAUUUUUGGUAGAAUUCAGC	25	aauguucucuaagaguuugagcaggauagguguuagcucuuCUCUAAAUUUUUGGUAGAAUUCAGC	66	chr3	-	57775706	57775771	0	3	0	2	0	6
320	CN-311	3p	316	CGCCCCGCCCCCCGCUCUC	19	cgcuggcugccgcccgggccgcagggaacgcaggcucugauggucggccggccgggccgcCGCCCCGCCCUCCGCUCUCagguccugcggcugcagaggccgaaacggggauagaaggagn	121	chr22	+	58300376	58300496	4	0	1	0	4	0
321	CN-312	5p	317	UGCCAAGCCCACGUUCAAAGG	21	ugagccugcUGCCAAGCCCACGUUCAAAGGcuguuucuucaaaguuaauggugccgccuuugagcugggaagggaagcgggcagu	85	chr13	+	58300861	58300945	7	3	3	3	13	9
322	CN-313	3p	318	CUAUACAACUUACUACUUUCC	21	aggacucugcucaugcuggggUGAGGUAGUAAGUUGUAUUGUUgugggguagggauuuuaggccccaauuugaagauaacuauacaacuuacuacuuucccugguguguagcacauuca	119	chrX	-	58737622	58737740	4	8	5	2	49	13
323	CN-314	3p	319	AUUGGCCUGUAGUUUUCUUU	20	guuugcuagaauuuuauuaaagauuauugcaucuauuuucaucaguaAUAUUGGCCUGUAGUUUUCUUUuuuuguggcaucu	82	chr1	+	59126363	59126444	0	7	0	9	0	48
324	CN-315	5p	320	AAAAGUUCGUUCGCGUUUUU	20	nacuggguuggucuAAAAGUUCGUUUGCGUUUUUguguaacaucuuaggaaauacugaacgaaccuuuuggccaacccaaua	82	chr14	+	59261078	59261159	4	0	1	0	4	0
325	CN-316	5p	321	AAUAAGUUCGUUUGGGUUUUU	21	uuggccAAUAAGUUCGUUUGGGUUUUUccauaagauaugauggaaaaauccagaagaauuuuuuuggcaac	71	chr24	+	59481455	59481525	69	0	6	0	109	0
326	CN-317	3p	322	ACACUGGUGCUCUGUGGGA	19	agaucauagaggcuccagguauauuuucagacugaccuagguACACUGGUGCUCUGUGAGAu	62	chr5	-	59519683	59519744	5	0	1	0	5	0
327	CN-318	5p	323	CUGGACUUGGAGUCAGAAG	19	cCUGGACUUGGAAUCAGAAGcugucuauuguggccaaaauaauguagacauauuuaaucagguccuuu	68	chr5	+	59598829	59598896	8	5	8	5	1	1
328	CN-319	3p	324	CCUAUUCUUGAUUACUUGUUUC	22	ggcuguggcuggaUUCAAGUAAUCCAGGAUAGGCUguuuccaucugugaggccuauucuugauuacuuguuucuggaggcagcu	84	chr5	+	60085852	60085935	11	12	2	2	17	15
329	CN-320	5p	325	AAAAAGUUCGUUUGGGUUUUA	21	cccuuucaucuauccuccagaagauacugggugggucAAAAAGUUCGUUUGGGUUUUAuuuccccccaaaauccuaaugaacuuuuuggccaacucaauacuucuuuuagaagaagcu	118	chr16	+	60134140	60134257	3	9	1	2	3	13
330	CN-321	5p	326	GGUGCAGUGCUGCAUCUCUGG	21	gcguccugucucccagccugaggugcagugcugcaucucuggucaguugggagucUGAGAUGAAGCACUGUAGCUCgggaagggagaaguuguucugcagc	101	chr7	+	60268802	60268902	1159	611	36	18	3178	2095
331	CN-322	3p	327	AUUCCUGGAAAUACUGUUCUU	21	caccuuguccucacgGUCCAGUUUUCCCAGGAAUCCCUuagaugcuaagauggggauuccuggaaauacuguucuugaggucaugguu	88	chr7	+	60270231	60270318	902	432	22	19	1688	869
332	CN-323	5p	328	AAAAAGUUCAUUUGGGUUGUCU	22	cuugaggcuggaaauauugcauuggccAAAAAGUUCAUUUGGGUUGUCUguaacaucuuauggaaaaaccaaacgaacuuuugggucaacccaauacaucccuuccucc	109	chr21	-	60527003	60527111	5	0	1	0	5	0
333	CN-324	5p	329	UUUCCCGGCCAAUGCAUCA	19	acuugucucuucaaagugagaagUUUCCCAGCCAAUGCAUCAaauguuguagccacgcguuccuggaaacaaacucacucagaaggacaaug	92	chr5	-	61015898	61015989	3	5	1	1	3	5
334	CN-325	5p	330	UAAAAAGUUCGUUCGGGUUUUU	22	uacugaguuaguuUAAAAAGUUCCUUCGGGUUUUUccauaacauauuaugggaaaacucaaaugaacuuuuuagccaacccaagg	85	chr19	+	61067130	61067214	28	174	4	4	47	207
335	CN-326	5p	331	AAGAGUUUGUUCGGGUUA	18	nnnggccaAAGAGUUUGUUCGGGUUUuucuguaccauuuuauggagaaacccgcgcauacuuuuuuuggucaac	74	chr14	+	61312037	61312110	5	5	1	2	5	9
336	CN-327	5p	332	ACCUGGCAUACAAUGUAGAUUU	22	ccaacauccaggucuagggcaugaaccuggcauacaauguagauuucuguguuuguugagcaacAGCUACAUUGUCUGCUGGGUUUcaggcuaccuggaaacacguucuu	110	chrX	+	61412746	61412855	222	1336	10	20	356	2095
337	CN-328	5p	333	UCCUAGGGGAUUGACAUAGUCU	22	aaagaaUCCUAGGGGAUUGACAUAGUCUguguaauuuaccuucggaaugugucauuccucuguagauuucca	72	chr7	-	61529112	61529183	6	0	1	0	6	0
338	CN-329	3p	334	AAACCCAGAUGAACUUUUUGGAA	23	uggccaaaaaguuugcuuggcuuuuuccguaacaccguauggaaAAACCCAGAUGAACUUUUUGGACa	68	chr24	+	61782033	61782100	0	4	0	1	0	4
339	CN-330	3p	335	AUAUCUGUGUCUCUUUUGCUGUC	23	accagccccaagcuuccuguauccugcaucaaaccuggacugcugauucauuuCUAUCUGUGUCUCUUUUGCUGUCuugcauacaggguugucguuacc	99	chrX	-	61833822	61833920	0	3	0	1	0	3
340	CN-331	5p	336	AAAAGUUCGUUUGAGUUUUU	20	cUGAAAAGUUCGUUUGAGUUUUUcugcaagaugguauggaucucgaaugaacuuuuuug	59	chr17	+	62140240	62140298	9	18	6	4	48	36
341	CN-332	5p	337	AAACGUUCGUUCAGGUUUUU	20	cuuaauaucagguugacccAAACGUUCGUUCAGGGUUUUcuguaacauggaaaaacucacaugaacuuuuuggccaaccuaauauuuca	89	chr17	+	62556940	62557028	5	0	1	0	5	0
342	CN-333	5p	338	AAAAGUUCGUGCGGGUUUUU	20	ggggcaaguaccggguuggccaAAAAGUUGGUGCGGGUUUUUccaugccaucuuacgggaagacucacaugaacuuuugggccaauccaguguaaaaggcaa	102	chr17	-	63109831	63109932	8	0	1	0	8	0
343	CN-334	3p	339	UCUGAUUUCGGUGUUGACCA	20	ugacuguauagagcuucuccaucuuuggcugcaacgaauacaaucaaUCUGAUUUCGGUGUUGACCAucuggugauguccauguauagcgu	91	chr15	-	63123367	63123457	3	0	1	0	3	0
344	CN-335	5p	340	GAAAAGUUCGUUUGGGUUUUUA	22	auauauuagguuggccCAAAAGUUCGUUUGGGUUUUUAguaagauguuuuagaaaaaccugaacaaacauuugggccaacccgauauuu	89	chr10	+	63533100	63533188	0	3	0	1	0	3
345	CN-336	3p	341	ACUGCCCUAAGUGCUCCUUCU	21	uguucUAAGGUGCAUCUAGUGCAGAUAGugaaguagauuagcaucuacugcccuaagugcuccuucuggca	71	chr12	+	64665245	64665315	9	0	3	0	20	0
346	CN-337	5p	342	AGUUUUGCAUAGUUGCACUAC	21	gcaguccucuguuaguuuugcauaguugcacuacaagaagaauguaguUGUGCAAAUCUAUGCAAAACUGAugguggccugc	82	chr12	+	64665384	64665465	0	3	0	1	0	3
347	CN-338	3p	343	ACUGCAUUAUGAGCACUUAAAGU	23	guagcacUAAAGUGCUUAUAGUGCAGGUAGuguuuaguuaucuacugcauuaugagcacuuaaaguacugc	71	chr12	+	64665553	64665623	13	10	3	1	21	10
348	CN-339	5p	344	AGUUUUGCAGGUUUGCAUCCAG	22	cacuguucuaugguuaguuuugcagguuugcauccagcugugugauauucugcUGUGCAAAUCCAUGCAAAACUGAcugugguagug	87	chr12	+	64665681	64665767	4	6	1	1	4	6
349	CN-340	5p	345	AGGUUGGGAUCGGUUGCAAUGCU	23	cuuucuacacagguugggaucgguugcaaugcuguguuucuguauggUAUUGCACUUGUCCCGGCCUGUugaguuugg	78	chr12	+	64665803	64665880	52	60	2	3	57	69
350	CN-341	5p	346	GAAAAGUUCGUUUGGGUUUUC	21	ucauaggacugccauuucacuggguuggccGAAAAGUUCGUUUGGGUUUUCUAuaccacaguaagaaaaaaaccaaacgauuuuuuuggccaacccaguaccuugcacccuaa	113	chrX	+	65095320	65095432	0	3	0	2	0	6
351	CN-342	5p	347	AAAAAGUUCGUUCAGGUUUUUU	22	cacuauuggguuggccAAAAAGUUCGUUCAGGUUUUUUcauaugcuuuuacagaaaaaccugcauuaacuuuuuagccaacccaauacnn	90	chr20	+	65149491	65149580	44	4	2	1	66	4
352	CN-343	5p	348	AAGUAAUCCAGGAUAGGA	18	ucaugCAGUAAUCCAGGAUAGGAguuucaguacaggaagaugaagggauggauggagcucuuuucugcaguuauuugcaaag	82	chr6	-	65415005	65415086	7	8	1	1	7	8
353	CN-344	5p	349	AAGUACAGGAUGCCCAAUGAAU	22	cuggggcugccggaugAAGUACAGGAUGCCCAAUGAAUuaaauccaucuaaauacauuucacugggcauccucugcuuuauugggcugcccnnn	94	chr21	-	65541215	65541308	3	0	1	0	3	0
353	CN-344	3p	350	UCACUGGGCAUCCUCUGCUUUA	22	cuggggcugccggaugaaguacaggaugcccaaugaauuaaauccaucuaaauacauuUCACUGGGCAUCCUCUGCUUUAuugggcugcccnnn	94	chr21	-	65541215	65541308	3	4	1	1	3	4
354	CN-345	5p	351	AGGGGUCUUGGCCUCUGCCCAU	22	ucuccuugaggggucuuggccucugcccaggacucuuucaugACCAGUAGGCCGAGGCCCCUCAcaggcggc	72	chr21	+	65862137	65862208	0	3	0	1	0	3
355	CN-346	5p	352	CUGAAGCUCAGAGGGCUCUGAU	22	ugaucacugucuccagccugcugaagcucagagggcucugauucagaaagaucaUCGGAUCCGUCUGAGCUUGGCUggucggaagucuccucauc	95	chr21	+	65868433	65868527	59	134	13	12	167	368
356	CN-347	3p	353	AUCAUCGUCUCAAAUGAGUCU	21	uuggaugagcccucggaggACUCCAUUUGUUUUGAUGAUGGAUucuuacgcuccaucaucgucucaaaugagucuucagaggguuccaucau	92	chr21	+	65870107	65870198	54	70	4	5	98	131
357	CN-348	3p	354	UAUGUAACAUGGUCCACUAAC	21	ugguuccugcagagaUGGUAGACUAUGGAACGUAGGCuuugugauuuuugaccuauguaacaugguccacuaacucucaguaucca	86	chr21	+	66000737	66000822	25	36	6	5	61	100
358	CN-349	3p	355	UAUGUAACACGGUCCACUAAC	21	ugguacuuggagagAUAGUAGACCGUAUAGCGUACgcuuuaucugugacguauguaacacgguccacuaacccucaguauca	82	chr21	+	66001965	66002046	58	89	6	7	127	195
359	CN-350	3p	356	UAUGUGGGACGGUAAACCGCUU	22	aagaaaugguuuaccgucccacauacauucugaauaugUAUGUGGGACGGUAAACCGCUUcuu	63	chr21	+	66002437	66002499	194	295	14	17	374	625
360	CN-351	3p	357	UAUGUAACAUGGUCCACUAAU	21	ucgcuguauguggagagauggucgaccauaaaacguacgugugcuuuaugacgUAUGUCACAUGGUCCACUAAUucucagcaucaguca	89	chr21	+	66003817	66003905	9	15	2	1	16	15
361	CN-352	5p	358	UGGUCGACCAUAAAACGUACGU	22	uguauguggagagaUGGUCGACCAUAAAACGUACGUgugcuuuaugacguaugucacaugguccacuaauucucagcaucag	82	chr21	+	66003821	66003902	0	5	0	1	0	5
362	CN-353	5p	359	GAAGUUGCCCAUGUUCUUUU	20	uggugccuggaaagaaguugcccauguucuuuucgcugauaugugacgAAACAAACAUGGUGCACUUCUUuuccggcauca	81	chr21	+	66012106	66012186	0	3	0	1	0	3
363	CN-354	3p	360	AGAUAUUGCACGGUUGAUCUCU	22	ugagauguucgaaaggagguuguccgugauguauuugcuuuauuuguggcAGAUAUUGCACGGUUGAUCUCUuuucuucaucaaa	85	chr21	+	66014117	66014201	3139	9788	34	37	3761	11371
364	CN-355	3p	361	AACAUAGAGGAAAAUCCACAUU	22	gcucaauguuugauauucaaaagguggauauuccuucuauguuuacaggauugacagcuaAACAUAGAGGAAAAUCCACAUUuuaaguaucuaaaguugcuu	102	chr21	+	66016802	66016903	87	0	4	0	138
365	CN-356	3p	362	AACAUGGAGGAAAAUCCACAUU	22	uuugauauucaaaagguggauauuccuucuauguuuacaggauugacagcuaAACAUAGAGGAAAAUCCACAUUuuaaguaucuaa	86	chr21	+	66016810	66016895	44	42	4	5	72	75
366	CN-357	3p	363	AACAUAGAGGAAAUUCCACGU	21	uucuuugguauuuaaaagguggauauuccuucuauguuuauguuauuugugguuaAACAUAGAGGAAAUUCCACGUuuucaguaucaaaugcu	93	chr21	+	66017179	66017271	93	37	6	6	208	132
367	CN-358	3p	364	AUAUACAGAGGGAGACUCUUAU	22	uuugguacuugaagAGAGGAUACCCUUUGUAUGUUCacuuuauuaauggcgaauauacagagggagacucuuauuugcguaucaaa	86	chr21	+	66020239	66020324	3	16	1	2	3	19
368	CN-359	3p	365	AUACAAGGACAAUUUCUUUCUG	22	auacuugaggagaaauuauccuugguguguucgcuuuauuugggaugaaucAUACAAGGACAAUUUCUUUCUGAguau	78	chr21	+	66023241	66023318	6	4	2	2	45	50
369	CN-360	5p	366	GGUUGAUCAGAGAACAUACAUU	22	uccgugauaggggaguggauGGUUGAUCAGAGAACAUACAUUuugucaaugauguaugucaacugauccacagucccucccuauccagucacuuc	95	chr21	+	66028338	66028432	229	275	5	6	311	391
369	CN-360	3p	367	UGUAUGUCAACUGAUCCACAGU	22	uccgugauaggggaguggauGGUUGAUCAGAGAACAUACAUUuugucaaugauguaugucaacugauccacagucccucccuauccagucacuuc	95	chr21	+	66028338	66028432	4	7	1	1	4	7
370	CN-361	5p	368	GUGGUUAUCCCUGCUGUGUUCG	22	gguacuugaagagugguuaucccugcuguguucgcuguauuuaugacgAAUCAUACAGGGACAUCCAGUUuuucaguauc	80	chr21	+	66028733	66028812	3	3	1	2	3	6
371	CN-362	3p	369	AAUCAUUCACGGACAACACUU	21	uacuugaagagaaguuguucgugguggauucgcuuuacuuaugacgAAUCAUUCACGGACAACACUUuuuucagua	76	chr21	+	66031747	66031822	142	172	5	8	240	360
372	CN-363	3p	370	AUGUCACUCGGCCCACUACCC	21	cugcuuaggguaagugugucucgggugagcaugcaaugaacgugcucgcAUGUCACUCGGCCCACUACCCaagauu	76	chr21	+	66032675	66032750	7	13	1	1	7	13
373	CN-364	3p	371	GUCAUACACGGCUCUCCUCUCU	22	acuugaagAGAGGCUGGCCGUGAUGAAUUCGauucaucaaagcgagucauacacggcucuccucucuuuuagu	73	chr21	+	66032824	66032896	31	52	4	5	71	81
374	CN-365	3p	372	AAUCAUACACGGUUCACCUAUU	22	gcggaacuugaagauagguuauccguguagccuucgcuuuacuugugacgAAUCAUACACGGUUCACCUAUUuuuuaguaccaa	84	chr21	+	66036908	66036991	34	35	5	5	65	72
375	CN-366	5p	373	AGAGGUCUUCCAUGGUGCAUUCG	23	uggugguacuugaagAGAGGUCUUCCAUGGUGCAUUCGcuuuauucuuugacgaaucauacaugguugaccuuuuuuuagguaucaaau	89	chr21	+	66037222	66037310	95	243	9	12	173	400
375	CN-366	3p	374	AUCAUACAUGGUUGACCUUUUU	22	uggugguacuugaagAGAGGUCUUCCAUGGUGCAUUCGcuuuauucuuugacgaaucauacaugguugaccuuuuuuuagguaucaaau	89	chr21	+	66037222	66037310	16	21	4	4	37	42
376	CN-367	5p	375	AAAGGAUUCUGCUGUCGGUCCCACU	25	acgucagggAAAGGAUUCUGCUGUCGGUCCCACuccaaaguucaaaaaauggguggugggcacagaauccggccucugcuugug	84	chr21	+	66041214	66041297	20	40	12	9	97	132
377	CN-368	3p	376	ACGCACAGCACCUCACUGAGCU	22	gugggccagaggcaguguuggugggagcucggagagugcagcugugggugucagggucaggcacACGCACAGCACCUCACUGAGCUccuuccaaagcaacgucuuccaag	110	chr21	+	66041584	66041693	0	4	0	3	0	10
377	CN-368	5p	377	CUCGGAGAGUGCAGCUGUGGGUGU	24	gugggccagaggcaguguuggugggagcucggagagugcagcugugggugucagggucaggcacACGCACAGCACCUCACUGAGCUccuuccaaagcaacgucuuccaag	110	chr21	+	66041584	66041693	0	3	0	1	0	3
378	CN-369	3p	378	ACGCACAGCACCUCACUGAG	20	gcaguguuggugggagcucggagagugcagcugugggugucagggucaggcacACGCACAGCACCUCACUGAGCuccuuccaaagcaac	89	chr21	+	66041595	66041683	8	0	3	0	23	0
379	CN-370	3p	379	GAAUGUUGCUCGGUGAACCCCU	22	ugguacgcggggagAGGUUACCCGAGCAACUUUGCAUcuggacgacgaauguugcucggugaaccccuuuucgguauca	79	chr21	+	66042116	66042194	20	49	6	11	43	126
380	CN-371	5p	380	UGGUCGACCAGUUGGAAAGUA	21	cugggguacaggacggaUGGUCGACCAGUUGGAAAGUAauuguuucuaauguacuucaccugguccacuagcuguccguacccacugcag	90	chr21	+	66042258	66042347	5	8	4	3	15	19
381	CN-372	3p	381	UGUAGGGAUGGAAGCCAUGAA	21	agauaaauucacucuagugcuuUAUGGCUUUUUAUUCCUAUGUGAuaguaauaaagucucauguagggauggaagccaugaaauacauugugaaaaauca	100	chr5	+	66525406	66525505	8	4	5	2	30	9
382	CN-373	5p	382	GCUAAAAAGUUCGUUUGGGUUU	22	ccuugcaauauugguugGCUAAAAAGUUCGUUUGGGUUUcuccauuacaucuuauggaaaauuauucugaacaaacuuuuuggccaaccuaauauguau	99	chr9	-	66553690	66553788	0	16	0	3	0	25
383	CN-374	5p	383	ACCCGUCCCGUGCGUCCCCGGA	22	gccgccgggcgcACCCGUCCCGUGCGUCCCCGGACgucgcugucugccccgggaacgucgggacuggagcgcccgcgcuga	81	chr21	-	66579425	66579505	23	78	3	6	47	186
384	CN-375	5p	384	CUUGGGCAAGCUGUCUACC	19	auaggcauagguccaagaaaucaagaauauuauaagugaucauacaagucagauuagcauCUUGGGCAAGCUGUCUACU	79	chr8	+	68345899	68345977	0	4	0	2	0	7
385	CN-376	3p	385	AGAAUCUGGAUGAACUUUUUGGU	23	auauauuggauuggucaaaaaguucauuuggauuuuucuguaagauguuaugagAGAAUCUGAAUGAACUUUUUGGUcaaccccaauaagc	91	chr2	+	68556306	68556396	0	4	0	1	0	4
386	CN-377	5p	386	CGCCUGGUGCUAACCCCU	18	accAGCCUGGUGCUAACCCCUcugaggauugucuggaauaaggaaucucagccaugguugcacguuagguucac	74	chr14	-	68602569	68602642	6	0	1	0	6	0
387	CN-378	5p	387	AGGUCCCUGUUCGGGUGCCA	20	acuccAGGUCCCUGUUCGGGUGCCAcuuaugauggucuucuugauagaccaggaccugggga	62	chr14	-	69012108	69012169	5	0	4	0	15	0
388	CN-379	5p	388	UCCAGGUCCCUGUUCGGGCGCCA	23	acUCCAGGUCCCUGUUCGGGUGCCAcuuaugauggucuucuugauagaccaggaccugggga	62	chr14	-	69012111	69012172	0	3	0	1	0	3
389	CN-380	5p	389	GAAAAGUUCGUUCGGGUUA	19	uauuggacuuaaaaguuacuUAAAAGUUCGUUCGGGUUAacaucaugaaguuagcagaggagaacugcacuggcugaagguaagcucacuc	91	chr20	+	69134092	69134182	15	39	2	2	22	64
390	CN-381	3p	390	GAUGUCCAUGUGUAGAGUCUUC	22	aagaauacaaucugauuuucguguuggccaucugguGAUGUCCAUGUGUAGAGUCUUCucuuguguuguu	70	chr16	-	69875132	69875201	0	4	0	2	0	7
391	CN-382	3p	391	CUGUAGGUUCUGUCACGGUG	20	gggggcgggggacggugagucggggauaaacacuccgcggcgguggcggcugcugcucuuCUGUAGGUUCUGUCACGGUGucgguggugcccagcucgccgguccccucccccuuc	116	chr11	+	70201880	70201995	9	0	2	0	12	0
392	CN-383	5p	392	AACUGUAGACUCGUUAUCUAGU	22	auAACUGUAGACUCGUUAUCUAGUucgugugcuguuauuuaagcacugaacuuaggacaaauggauuaacagugau	76	chr10	-	71447756	71447831	3	0	1	0	3	0
393	CN-384	3p	393	UCGACAGCACGACACUGCCUUCA	23	aacuggucggugauuUAGGUAGUUUCCUGUUGUUGGGAuccaccuuucucucgacagcacgacacugccuucauuacuucaguug	85	chr4	+	71605730	71605814	52	54	5	3	88	75
394	CN-385	5p	394	AAAAGUUCGUUCGCGUUUUUC	21	nnnuuggauuggccaAAAAGUUCGUUUGCGUUUUUCuguaagaagguauggaaaaacucaaauuaacuuuuuggcaaacccaauag	86	chr6	-	71682632	71682717	3	0	1	0	3	0
395	CN-386	3p	395	GUACAGUACUGUGAACUGA	19	guuaaauuaugauuaucauagauaauaaguguguuacuguuauagaaauauaauuuuGUACAGUAUUGUGAACUGAgaucaagauuuuac	90	chr4	+	71960424	71960513	0	4	0	1	0	4
396	CN-387	3p	396	GAUUUCAGUGGAGUGAAGUUCA	22	cucuugUCCUUCAUUCCACCGGAGUCUGUcucguacccaaccagauuucaguggagugaaguucaggag	69	chr16	-	72083257	72083325	3	3	1	2	3	6
397	CN-388	5p	397	AAAGUUCUGAGACACUCCGA	20	gaggcaaaguucugagacacuccgacucugaauaugauagaagUCAGUGCACUACAGAACUUUGUcuc	68	chr4	+	72669200	72669267	37	6	4	2	74	9
398	CN-389	3p	398	AACCCGAACGAACUUUUGGGCU	22	ugcuggcguuggccaaaauguucauuccaauuuuucuguaccaucuuacagaaaAACCCGAACGAACUUUUUGGCUaacccaaua	85	chr13	+	73103479	73103563	0	3	0	1	0	3
399	CN-390	5p	399	GAAAAGUUCGUUCUGGUUUUUC	22	nnnuauuggguugcccGAAAAGUUCGUUUUGGUUUUUCcauaugcucauacagaaaaccugaaugaacuuuucuggccaacccaauauuu	90	chr8	+	73121016	73121105	19	0	1	0	19	0
400	CN-391	5p	400	AGAAAAGUUUGUUUGGGUUUUU	22	cauggaaguaucgggugggcAGAAAAGUUUGUUUGGGUUUUUcugucagauguuauggaaaaacccaaaugaacuuuuuggucaacucaauauuuccgag	100	chr13	-	73583037	73583136	0	3	0	1	0	3
401	CN-392	5p	401	CCUGGUGCUGAACCAU	16	caagcuucuuuuccuuuggcccugacaggacugcugUCCCUGGUGCUGAACCAUguuacccccaccagggagucugcugccaggucaauggggcuggauagaaaaccuggcuca	114	chr7	-	73751426	73751539	33	0	2	0	130	0
402	CN-393	5p	402	AAAAGUUCGUUCGUGUUUUU	20	uggguuggccaAAAAGUUCAUUCGUGUUUUUcaugccaucuuauggaaaaaccugaaugaccuuuuuggccaacnnn	77	chrX	+	73785962	73786038	7	0	1	0	7	0
403	CN-394	5p	403	CUGGUUUCACAUGGUGGCUUAGA	23	cuucuggaagcugguuucacaugguggcuuagauuuuuccaucuuuguaucUAGCACCAUUUGAAAUCAGUGUUuuaggag	81	chr16	+	73886657	73886737	37	14	9	4	87	36
404	CN-395	5p	404	ACCGAUUUCUCCUGGUGUUCAGA	23	aucucuuacacaggcugaccgauuucuccugguguucagagucuguuuuugucUAGCACCAUUUGAAAUCGGUUAugauguaggggga	88	chr16	+	73887217	73887304	0	24	0	13	0	138
405	CN-396	3p	405	CUUUGUUGAUUUUUGCUAUGGUC	23	cuugaugagucaggcuaaugguuugucuauuuaacuucuaaagaaccagcuuuuagUUUUGUUGAUUUUUGCUAUGGUCucuuuuguuucu	91	chr10	-	74353648	74353738	0	4	0	2	0	7
406	CN-397	5p	406	UGAAAAGUUCGUUAGGGUUUUU	22	uacaguuugaauaauauuggguuggcUGAAAAGUUCGUUUGGGUUUUUccagaacaucuuauggaaaaaucuaaaggaauuuuucagcugacacaauauuacacagcuu	109	chr8	-	74456960	74457068	28	10	6	7	64	39
407	CN-398	5p	407	CGCGGCGCCUCGCCUCGGC	19	cucuucuuCGCGGCGCAUCGCCUCGGCgccucccggggugcaccgcgcggcagggaauug	60	chr3	-	74470842	74470901	0	3	0	1	0	3
408	CN-399	5p	408	UGAGGUAGUAGGUUGUCAGG	20	uguggagaauaUGAGGUAGUUGGUUGUCAGGggauguuuaacuuuaagaaauccaauacguuacauuuuucuuc	74	chr14	-	74596430	74596503	3	0	1	0	3	0
409	CN-400	5p	409	AGCAGCAUUGUACCGGGCUGU	21	gAGCAGCAUUGUACCGGGGUGUggagcugaugucagcgucuagaaugcuggucggaaucgcccugguuacgcagcuggac	80	chr1	-	74913247	74913326	409	0	3	0	606	0
410	CN-401	5p	410	ACUCUUUCCCUGUUGCACUACU	22	ggccugccugacacucuuucccuguugcacuacugugcgccccuggcaagCAGUGCAAUGAUGAAAGGGCAUcggucaggcc	82	chr17	+	75481463	75481544	3	3	1	1	3	3
411	CN-402	3p	411	CUCACUGAACAAUGAGUGCAA	21	cuugggcagagguucuuucuuaaaaggucacaaucAACAUUCAUUGCUGUCGGUGGGUUgaacuguguggacaagcucacugaacaaugagugcaacuguggccccgcau	110	chr16	-	76125426	76125535	12	5	2	1	16	5
412	CN-403	3p	412	ACCAUCGACCGUUGAUUGUAC	21	ugagcuccgagguugcuucagugAACAUUCAACGCUGUCGGUGAGUuuggaauuaaaaaucaaaaccaucgaccguugauuguacccuauggccaaccaccaucuccacc	110	chr16	-	76125598	76125707	24	44	8	8	96	123
413	CN-404	5p	413	AAAAAGUUCGUUCAGGAUUUU	21	aauggguuggccAAAAAGUUCGUUCAGGAUUUUccauaaaguguuauggaagaauccccuaacaaacuuuuuugaccaaccccaa	85	chr8	+	76411724	76411808	12	0	2	0	15	0
414	CN-405	3p	414	AGGGGCUGGCUUUCCUCCGGC	21	gggggugagggacUGGAGAGAAAGGCAGUUCCUGAugguccccuccccaggggcuggcuuuccuccggccccuccuucc	79	chr17	+	76422702	76422780	3	4	1	1	3	4
415	CN-406	3p	415	ACGUUGGCUCUGGUGGUGAUGUA	23	ccaccuccccugcaaacguccagugaugcagagguaauggACGUUGGCUCUGGUGGUG	58	chr17	+	76443949	76444006	3	10	1	1	3	10
416	CN-407	3p	416	AAACUUGAACGGACUUUUUGGCA	23	aguuggccagaaaguucauuuagguuuuucuauaggaugcuguggaaAAACUUGAACGGACUUUUUGGCCannn	74	chr8	+	76455017	76455090	0	5	0	1	0	5
417	CN-408	5p	417	CUGACCUCGGACUUGGGUAGCUCC	24	cccCUGACCUCGGACUUGGGUAGCUCCucucggccucuucccagccccgaccuuagaug	59	chr6	-	77823029	77823087	3	4	1	1	3	4
418	CN-409	5p	418	UGAAAAGUUCCUUCGGGUUUU	21	cauuauauuggguuggcUGAAAAGUUCCUUCGGGUUUUCcaugaacuagcauagagaaaccuaaaugaacuuuuuguccaacccaauauauac	93	chr10	+	79212983	79213075	42	3	6	7	96	134
419	CN-410	5p	419	UGAAAAGUUUGUUCGGGUUUUU	22	acaauaucauuggguugggUGAAAAGUUUGUUUGGGUUUUUccauaagauguuacagaaaaauucaaaagaacuuuuuggucaagcugauaugucaa	97	chr7	+	79249545	79249641	32	0	1	0	32	0
420	CN-411	5p	420	AAUGUGGAAGUGGUCUGAGGCAU	23	agAAUGUGGAAGUGGUCUGAGGCAUauagaguauaugccaagaacacuaccauauaug	58	chr4	+	79436888	79436945	0	3	0	1	0	3
421	CN-412	5p	421	UGAAAAGUUGGUUCGGGUUUUU	22	gcaccuuguuacugucagguuggcUGAAAAGUUGGUUUGGGUUUUUccguaaggugguauggaaaaccaaacaaacuuuccggccagucgauauuaaggacu	102	chr14	-	79713958	79714059	10	20	3	1	18	20
422	CN-413	3p	422	AAGAAUCUGGAUGAACUUUUU	21	aucuauuggguuggccaaaaacuguauucagauuuuucuacguugucuuacagAAAAAUCUGGAUGAACUUUUUgucuaauccaauauuu	90	chr6	-	79808869	79808958	5	0	2	0	10	0
423	CN-414	3p	423	AAAACUGGAACGAACUUUUGGGC	23	acuuggguugguccaaaaguuuguucagguuuucccuauggguacaauAAAACUGGAAAGAACUUUUGGGCcaacccaaaa	81	chr4	-	80106323	80106403	4	4	2	3	8	11
424	CN-415	5p	424	GAAAGUUGGUUUGGAUUUUU	20	ggaguaaaauauuggguuggccaGAAAGUUGGUUUGGAUUUUUCCauugcaucuuacagaaaaaccugaaugaacuuucuguccaagccaauauaaaugcaag	103	chr8	+	80498754	80498856	0	3	0	2	0	14
425	CN-416	5p	425	GCUCUUUUCACAUUGUGCUAC	21	ugcugcgggccggagcucuuuucacauugugcuacugucugcgccugucacuagCAGUGCAAUGUUAAAAGGGCAUuggcugugcagcg	89	chr15	+	81392289	81392377	4	9	2	1	7	9
426	CN-417	3p	426	CAACAAAUCACAGUCUGCCAUA	22	uggauguuggucuaguucugugUGGAAGACUAGUGAUUUUGUUGUUuuuagauaacugaaucgacaacaaaucacagucugccauauggcacaggccaugccucuacag	109	chr8	-	81412517	81412625	186	96	13	9	379	195
427	CN-418	5p	427	AAGGGAUAGGGUAGGGAGGGUA	22	guaggaaAAGGGAUAGGGUAGGGAGGGUAgaaggcgagcgggaacgccagaucagccgucuucgcccucguacccugggccggguuucg	89	chr10	+	83255030	83255118	4	0	1	0	4	0
428	CN-419	5p	428	UUGUGAACUCAUGAUCCAUUGUCA	24	auuauuucugaugcUUGUGAACUCAUGAUCCAUUGUCAucggaugccugucuccuccucuccuaguugaucaugugguucuucaagggcagagaucac	98	chr9	+	84762221	84762318	0	3	0	1	0	3
429	CN-420	3p	429	AAGAAUCUGGAUGAACUUUU	20	uaagcauauuacugaguuggccaaaaaguuuguuugcgguuuuccguaauauacuauggAAGAAUCUGAAUGAACUUUUuugccaacucaauauuuagguaca	103	chr6	-	85108455	85108557	5	0	2	0	10	0
430	CN-421	5p	430	AGAGCUUAGCUGAUUGGUGAACA	23	accucucugacgaggugcagagcuuagcugauuggugaacagugacugguuuccgcuuugUUCACAGUGGCUAAGUUCUGCaccugaagagaaggug	97	chr8	+	85962252	85962348	45	89	6	7	73	137
431	CN-422	5p	431	UCAGUUAUCACAGUGCUGAUGC	22	aggcugcccuggcucaguuaucacagugcugaugcuguccauucuaaaggUACAGUACUGUGAUAACUGAAggauggcagcca	83	chr3	+	86285809	86285891	7	3	2	1	10	3
432	CN-423	5p	432	AAUAAGUUCGUUCGGGUUUUU	21	ucuauugggcuggccAAUAAGUUCGUUCAGGUUUUUcuguuacagcauauggaaaaauccauacaaaugucuuggucaaccgauuau	87	chr6	-	86348578	86348664	0	9	0	1	0	9
433	CN-424	5p	433	CUGUUCUUUACAUCUGUAUC	20	aaaguCUGUUCUUUACAUCUGUGUCuccuuugcagaccugcauguaggauguuaaucguaaagcagaugau	71	chr11	+	86870713	86870783	14	12	5	4	27	36
434	CN-425	3p	434	UUUUGGACUGUGGUCUUGG	19	guuggacuauaaagaaagcuaagugcaaaagaauugaugcUUUUGAACUGUGGUCUUGG	59	chr1	+	87554345	87554403	3	0	1	0	3	0
435	CN-426	3p	435	AUGUAGUAUUUUCGGUUUA	19	gaaaauagauuaccacuuaaaagauuauuuauuuuauuuAUGUAGUUUUUUCGGUUUAuauguuacc	67	chr11	+	87706280	87706346	9	0	1	0	9	0
436	CN-427-1	5p	436	GUUUCCCCGCCAAUGCACCA	20	guagucugaaaugggacuugucuccucaaagugaggaGUUUCCCCGCCCAUGCACCAaauguuguagcuauguguucugggaaacaaacucacucagaaggacaaugcagauagu	115	chr4	+	88551936	88552050	4	3	1	1	4	3
437	CN-427-1					gaccugucuccucaaaguaaggaGUUUCCCCGCCAUUGCACCAaauauuguagccauguguuccgggaaacaaacucacucagaaggacaaugcagaua	99	chr2	-	101567743	101567841
438	CN-428	5p	437	CAUCAGUUCAGUUCAGUCACUCAG	24	AAUCAGUUCAGUUCAGUCACUCAGuuguguccuacucuuugugaccccauggacugcagcacg	63	chr2	-	88881461	88881523	0	4	0	1	0	4
439	CN-429	5p	438	UGGACAGGCCAAGCCGCUGUGC	22	ucagguccccauagagUGGACAGGCCAAGCCGCUGUGCaggcagcuccaucccagccggcucuugggcuguccgccuugugggggccaac	90	chr10	+	89096221	89096310	14	5	7	4	55	15
440	CN-430	5p	439	GAAAAGUUCUUUCGGGUUUUUC	22	caguggauuacccGAAAAGUUCUUUCuGGGUUUUUCcuauuagauguuguagaaaaacaagaaugaacuuucugggcaaaccaaua	86	chr7	+	89401581	89401666	5	0	1	0	5	0
441	CN-431	3p	440	CUAUACAAUCUAUUGCCUUCC	21	ucagagUGAGGUAGUAGAUUGUAUAGUUgugggguagugauuuuacccuguucaggagauaacuauacaaucuauugccuucccuga	87	chr8	+	89743652	89743738	13	8	8	5	93	57
442	CN-432	3p	441	CUAUACGACCUGCUGCCUUUCU	22	ccuaggaAGAGGUAGUAGGUUGCAUAGUUuucgggcagggauuuugcccacaaggagguaacuauacgaccugcugccuuucuuagg	87	chr8	+	89745858	89745944	353	336	15	12	777	540
443	CN-433	5p	442	AUUGACACAAGGGUUUGU	18	aaaggguuuguguaguAUUGACACAAGGUUUUGUccauuuaccaucuuuacuccacauggcuucuguguuaccuguucaaaaucccacu	89	chr8	+	90977036	90977124	4	0	1	0	4	0
444	CN-434	5p	443	UCAAAAGUUCGUUCGGGUUUU	21	uuggguugaUCAAAAGUUCGUUUGGGUUUUccuguaauaucuuauggagugaaugaacuuuugggccann	70	chr6	+	91096806	91096875	4	7	1	1	4	7
445	CN-435	3p	444	CGGGGCCCCGGUGGCGGGG	19	uuugucauuccuaauaugaauuccugaguccuucguccucugucuuuuggugggcAGGGGCCCCGGUGGCGGGGauuugucuugucugauguc	93	chr5	+	91565986	91566078	0	3	0	1	0	3
446	CN-436	5p	445	UGAAAAGUUCAUUCGGGUUUUU	22	aauuauugaguuggcUGAAAAGUUCAUUUGGGUUUUUgguuaacauggaaaacccaaacaaacuuuuuugccagaaacccaguaugu	87	chr11	+	92155898	92155984	18	75	2	2	23	81
447	CN-437	5p	446	UUUCCUUCCUUUCUUACCA	19	acaagauggauacugaucacuguUUUCCUUCCUUUCUUUCCAcagaaauggagaaaaaguuaggagacaguuaugguuggucugaucuccucugaa	96	chr4	+	93961109	93961204	5	0	1	0	5	0
448	CN-438	3p	447	CGCCGGCGGCCGCGCC	16	ugcgcgcugccgucggcggacacgaagaccaccucgaagggCGCCGGCGGCCGCGCCuc	59	chr8	+	94377365	94377423	7	0	1	0	7	0
449	CN-439	3p	448	AAAACACGAACAAACUUUUCGG	22	nnngaguguuacaugggguuggccaaaacguucguucagguuuuucuagaauauuuugcaggAAAACACGAACAAACUUUUUGGccagcccaauauuacuuuca	104	chr6	+	96295599	96295702	506	207	5	4	595	245
449	CN-439	5p	449	AAAACGUUCGUUCAGGUUUUUC	22	nnngaguguuacaugggguuggccaaaacguucguucagguuuuucuagaauauuuugcaggAAAACACGAACAAACUUUUUGGccagcccaauauuacuuuca	104	chr6	+	96295599	96295702	3	0	4	0	18	0
450	CN-440-1	3p	450	AAACCCAGAUGAACUUUUUGGC	22	nnnguuaggcugggcaaaguuuguuuguguuuuuuccauaauauuuaacagaaAAACCCAGAUGAACUUUUUGGCCaaccuaauaaa	87	chr3	+	96333204	96333290	4	3	2	3	92	190
451	CN-440-2	3p			22	auuucauauauuggguuggccaaaaagcucauucagguuuuucauaacaucuuaugggaAAACCCAGAUGAACUUUUUGGCCaacccaguacuacugauag	101	chr21	-	39755611	39755711
452	CN-441	5p	451	CAGAGUUCUACAGUCCGA	18	uuugcuuuugguaaaggcauacuugcugcaaccuaCAGAGUUCUACAGUCAGAggacugucugaacgagugcucuguuaagggugccauucgcaggugcugaugcccagggcu	113	chr7	-	96355387	96355499	34	0	1	0	34	0
453	CN-442	3p	452	UGAAUUACCGAAGGGCCAUAA	21	cugugUAUGGCACUGGUAGAAUUCACUgugaacagucucggucagugaauuaccgaagggccauaaacag	70	chr4	-	96835927	96835996	0	4	0	1	0	4
454	CN-443	3p	453	UUUUUCAUUAUUGCUCCUGACC	22	uuuugggcgggggUCAAGAGCAAUAACGAAAAAUGuuugucauaaaccguuuuucauuauugcuccugaccuccucucauuugcuguacuca	92	chr4	+	97493656	97493747	3	6	1	1	3	6
455	CN-444-1	5p	454	ACUGAUUUCUUUUGGUGUUCA	21	augacugauuucuuuugguguucagagucaauauaauuuucUAGCACCAUCUGAAAUCGGUUAu	64	chr4	-	97826811	97826874	30	48	9	1	92	48
456	CN-444-2	5p				guuaACUGAUUUCUUUUGGUCUUCAuucaguaguggauacagcauaguuagagauuaguucca	63	chr24	+	54369266	54369328
457	CN-445	5p	455	UUUAAAUAGUGAUUGUC	17	cuucaggaagcugguuucauauggugguuuagauuuaaauagugauugucUAGCACCAUUUGAAAUCAGUGUUcuuggggg	81	chr4	-	97827186	97827266	6	6	1	1	6	6
458	CN-446	3p	456	ACCACCGACCGUUGACUGUAC	21	ugccagggccaggacccagucuucagaggacuccaaggAACAUUCAACGCUGUCGGUGAGUuugggauuugaaaaaaccaccgaccguugacuguaccuuggguuccuua	110	chr11	+	99136761	99136870	53	69	6	11	153	181
459	CN-447	5p	457	AAAACUUCAUGCGGCUUUUU	20	nnnuuggguuggccaaAAAACUUCAUGCGGCUUUUUcuguuacaucuuauggaaaaacccaaaugaaguuuuuuagccaacccaauaa	88	chr6	-	99259016	99259103	7	0	4	0	18	0
460	CN-448	5p	458	AAAAGUUCGUUCGGGUUCUU	20	aucggauuggccAAAAAGUUCGUUCGGGUUCUUccaugcuggccacgggagaacccgagggaacuuuuuggccaacccaaa	81	chr9	+	99629197	99629277	3	15	3	2	17	25
461	CN-449	3p	459	AGAAUCUGGAUGAACUUUUUGA	22	gguuggccaaaaaguucauuuggguuuuuucuguaacaucuuauggaAGAAUCUGGAUGAAAUUUUUGAccaann	75	chr4	-	100592509	100592583	44	3	8	2	130	6
462	CN-450	3p	460	AAAAACCUGAAUGACCCUUUUGU	23	nnnuuggguuggccaaaagguucauuuggguuucuccaugccaucuuacggAAAAACCUGAAUGACCCUUUUGGccagcccaannn	86	chr3	+	100718266	100718351	0	3	0	1	0	3
463	CN-451	5p	461	GAAAUGUUCGUUCGGGUUUU	20	uauauuggguuggugAAAAUGUUCGUUCGGGUUUUcacauaagaggugugaaaauccugaaugagcuuuuugaccaacccgaucuu	86	chr5	+	101135598	101135683	7	3	1	1	7	3
464	CN-452	3p	462	AAACUCGAGCAAACUUUUUGGCA	23	aauauuggguugcccaaaagguucauucggguuuuuccuuaagauguuacagaaAAACUCGAGCAAACUUUUUGGCCaacccaguagu	88	chr5	+	101171882	101171969	6	0	1	0	6	0
465	CN-453	5p	463	GAAAAAUUCGUUCGGGUUUUU	21	uucggguuggucAAAAAAUUCGUUCGGGUUUUUgaaugauguuacagagaaaugugaaugaacuuuuuggccaacccagu	80	chr3	-	101843450	101843529	0	4	0	1	0	4
466	CN-454	5p	464	AAAAGUUCGUUCGGGUAUUU	20	cuauauugcuggccaAAAAGUUCGUUCGGAUAUUUcuauacacugugaugggaaaaccugaagaaacuuuuuggccaacccgauacaa	88	chr5	+	102308592	102308679	20	0	2	0	24	0
467	CN-455	3p	465	AAGAAUUGCGUUUGGACAAUCA	22	ccagagcucagccacagauguccagccacaauucucgguuggccgcagacucguacAAGAAUUGCGUUUGGACAAUCAguggcgaagcuccug	93	chr11	+	102549646	102549738	3	0	1	0	3	0
468	CN-456	3p	466	AAACCUGAAUGAACUUUUUGGAA	23	nnngguugcccaaaaagcucacuggggauuuuccaaagcuguaauggaaAAACCCGAAUGAACUUUUUGGAAccccc	77	chr10	+	103620823	103620899	4	0	1	0	4	0
469	CN-457	3p	467	CAAUUUAGUAUGUGUGAUAUU	21	ggaggUAUUGCACAUGACUAAGUUGcauguugucacggccucagugcaauuuaguaugugugauauuuuc	70	chr8	-	103684285	103684354	5	0	1	0	5	0
470	CN-458	5p	468	CGGCCGCGCCGGGCCGCGCC	20	uuuCGGCCGCGCCGGGCGGCGCCaaagccaggccaacacugcccccgcgugggcgcgg	58	chr11	+	103684505	103684562	38	0	2	0	72	0
471	CN-459	3p	469	UGAUGUCCAUGUGUAGAGUCUUC	23	aauauaaucaaucagauuucaguauuggccaucuggUGAUGUCCAUGUAUAGAGUCUUCucuuguguuguugg	73	chr5	-	103928341	103928413	3	0	1	0	3	0
472	CN-460	3p	470	ACAGAGUUGGACACAAGUGA	20	agacucgaguaguguauuugcucugauaggaucACAGAGUUGGACACAACUGAgcau	57	chr2	+	104197107	104197163	3	0	1	0	3	0
473	CN-461	5p	471	AAAAGUUCGUUCAGGUUUUUCA	22	ucaggcuggccAAAAAGUUCGUUCAGGUUUUUcaguaugguggcauggaaaaaucugaacaaacuuuggccaacccag	78	chr8	+	106044127	106044204	7	0	11	0	137	0
474	CN-462	5p	472	UAAAAGUUUGGUUGGGUUUUU	21	aaacauuggauuggccUAAAAGUUUGGUUGGGUUUUUcuguaacaucugauggaaaaaucugaacaaacuuuccggccaacccauugguu	90	chr6	+	106089723	106089812	92	79	7	5	167	132
475	CN-463	3p	473	AGGUCCCUGUGCCCACCCAGU	21	gugggguggugcucggggcccucaggcugagcucaggAGGUCCCUGUGCCCACCCAGG	58	chr11	+	107168829	107168886	5	0	1	0	5	0
476	CN-464	5p	474	AAAAGUUCGUUCGGGUUUUA	20	uggguuggcccAAAAGUUCGUUCGGAUUUUAcaugccaucuuacgaacuuuuggcccaaccca	63	chr5	-	108484886	108484948	16	27	1	1	16	27
477	CN-465	3p	475	ACCAAUAUUAUUGUGCUGCUUU	22	cauacuuguuccgcugUAGCAGCACGUAAAUAUUGGCGuaguaaaauaaauauuaaacaccaauauuauugugcugcuuuagcgugacaggga	93	chr1	-	108876401	108876493	6	6	5	3	19	12
478	CN-466	3p	476	CGGCUCCUGGCUGGCUCGCC	20	gcgggggagccacgggggagagcgcugggucagcagcaccaggCGGCUCCUGGCUGGCUCCCCggg	66	chr2	+	108945159	108945224	3	0	1	0	3	0
479	CN-467	3p	477	CCGGGCCGCGCCGCGCCCCC	20	cucucaucugucccgccuggcgggccuggagcCCGGGCCGCGCCCCGCCCCCcgggugauga	62	chr7	+	109806733	109806794	4	0	1	0	4	0
480	CN-468	3p	478	CCUGUUCUCCAUUACUUGGCUC	22	ugcccgggacccagUUCAAGUAAUUCAGGAUAGGUUgugugcuguccagccuguucuccauuacuuggcucgggggccggugccc	85	chr2	+	110812687	110812771	7	8	2	1	11	8
481	CN-469	3p	479	CUGGGAGAGGGUUGUUUACU	20	cagacuguaaccaugccguagugugUGUAAACAUCCUACACUCUCAGCUgugagcucgagguggcugggagaggguuguuuacuccuucugccauggaaaacguc	105	chr3	-	112437430	112437534	8	3	1	1	8	3
482	CN-470	3p	480	CUUUCAGUCGGAUGUUUACAG	21	gggcagucuuugcuacUGUAAACAUCCUUGACUGGAAGCUguaaggcguugcaaggagcuuucagucggauguuuacagcggcaggcugcca	92	chr3	-	112440564	112440655	354	830	29	28	1891	5119
483	CN-471	5p	481	GAAAAGUUCUUUCGGGUUUUU	21	ncgggcuagcagGAAAAGUUCUUUUGGGUUUUUcugugagauaucagagaagcuuauggaaaaacucaaaccaacuuucuggccaac	87	chr6	+	113863891	113863977	14	10	2	2	19	13
484	CN-472	3p	482	GGGCCGUGCGCGGGGUCUG	19	acaggcuuguccagacccagaagcagaagguguGGGCCGUGCGAGGGGUCUGggcagacaaagcucag	68	chr5	-	115206984	115207051	3	0	2	0	6	0
485	CN-473	3p	483	CAUGUCUUGUAGAAUAGGGUUGAGA	25	aggucagccuuuguuucaucaaagauaucugugaugccCAUGUCUUGUAGAAUAGGGUUGAGAu	64	chr2	+	115871041	115871104	0	4	0	1	0	4
486	CN-474	5p	484	AAGAGUUCGUUCGGGUUUUU	20	uuuguauuggguuggccAAAGAGUUCGUUCGGGUUUUUccauaacguuuuacagaaaaacccgagggcccuuuuuggccaaccccguacugu	92	chr6	-	117534358	117534449	4	3	4	5	36	73
487	CN-475	3p	485	ACACUGUGCUGAUUGUCAUGUA	22	cuuuggccucuagaguugucagaaaccagaaaugaugaacuuacugacgggcggacagagACACUGUGCUGAUUGUCAUGUUcugauuuggcucugucaaauucuaguggccacca	116	chr5	-	117905958	117906073	0	3	0	1	0	3
488	CN-476	5p	486	CUGGGGAAAGCAGGAGUGAGGGU	23	gCUGGGGAAAGCAGGAGUGAGGGUcugcaccccaguaagccucguucugcuuuccccaca	60	chr4	-	117931084	117931143	3	0	1		3	0
489	CN-477	5p	487	UGUGUGUGUCUGUAUCUCC	19	aauugacUGUGUGUGUCUGUCUCUCCaucugcuuauccucccuuuccuggggugucagcucacugaggucagag	74	chr4	-	118316434	118316507	44	62	1	1	44	62
490	CN-478	3p	488	CGCGCCGGGCCGCGCCGCG	19	ggaggcccccaggaagaggcucaggacugacaggcacggccugcggaagguaagCGCGCCGGGCCGGGCCGCGgggguccuuggggagcuccuucccggaggccgcu	107	chr6	+	119008309	119008415	6	0	1	0	6	0
491	CN-479	5p	489	AGCCCAAGACCAUACAUUAGGU	22	nnnAGCCCAAGACCAUACAUUAGGUguacuguccuaauauacaccuagugcauggucuugggcuugu	67	chr1	-	119369127	119369193	0	3	0	1	0	3
492	CN-480	5p	490	CCGUGGGACAGAGUGGAAGGAG	22	gCCGUGGGACAGAGUGGAAGGAGgauccgugcucaccaggcccuccauccccucuugcccaccag	65	chr5	+	119643324	119643388	3	3	1	1	3	3
493	CN-481	5p	491	GACGGCUGGGAAGGCCGGC	19	aagacggguGACGGCUGGGAAGGGCGGCacgcgcugccucccgucagagccugaggcgcgugcugcgcccuagacgucgcagugca	86	chr6	+	119730749	119730834	9	3	1	1	9	3
494	CN-482	3p	492	AAACCUGAAUGAACUUUUUGGCA	23	ngacuauacuauauaggguuggccaaaaaguuuguuuggguuuuuccacaacaucuuacaaAAACCUGAAUGAACUUUUUGGCAgacccuauacacauguaucann	106	chr4	+	119834548	119834653	20	55	1	1	20	55
495	CN-483	3p	493	CAAUGUUUCCACAGUGCAUCA	21	cugcgGUGCAUUGUAGUUGCAUUGCAuguucuggcgguacccgugcaauguuuccacagugcaucacag	69	chr5	+	120037611	120037679	668	384	20	17	1517	938
496	CN-484	5p	494	AAAAGUUCGUUCGGGUUUUG	20	uauuggguuggccaAAAAGUUCGUUCGGGUUUUCuguacccccucaugaagaaacccagacgaacuuuuuggccagcccaaca	83	chr2	+	120403083	120403165	13	0	4	0	34	0
497	CN-485	3p	495	CGCGCCGCUCCCUCCCGCC	19	aaccgggcaaguggcggcgcggugcaggaaggggacccgagugaugCGCGCCGCUCCCGCCCGCCu	66	chr4	-	120607292	120607357	10	0	1	0	10	0
498	CN-486	3p	496	CUAUACAACCUACUGCCUUCCU	22	cggggUGAGGUAGUAGGUUGUGUGGUUucaggguagugauguugcccccucggaagauaacuauacaaccuacugccuucc	81	chr5	+	123308012	123308092	119	85	8	4	243	120
499	CN-487	5p	497	AAAAGUUCGUUCGGGUCUUU	20	nnncugggcuggccAAAAAGUUCGUUCGGGUCUUUcugcaccaucuuaugggaaaaccuaaaagaacuucuuggccaauccaguac	86	chr2	-	123739508	123739593	9	47	7	2	72	85
500	CN-488	3p	498	UCUGUGUGGACGUACAUACGCUC	23	acacguguguauguaggcacagauacacacgugcgUCUGUGUGGACGUACAUACGCUC	58	chr4	+	124449900	124449957	15	0	3	0	28	0
501	CN-489	5p	499	AAACGUUCGUUCGGGUUUUU	20	nnngagauaucagguuggccaAAACGUUCAUUCGGGUUUUUccacaagacguuacagaaaaucccgaaugaaauuuuuggcuagcccuguaccaucagg	99	chr3	+	125641412	125641510	6	0	2	0	9	0
502	CN-490	3p	500	AAACCCGAACGAACUUUUGGGCA	23	nnngaauauacuguauuugcuuggccacaaaguuuguucggguuuuuccguaacauacuaaggaaAAACCCGAACGAACUUUGGGGCAacgcauacuuucuucaua	106	chr1	+	129604324	129604429	52	79	2	3	71	117
502	CN-490	5p	501	ACAAAGUUUGUUCGGGUUUU	20	nnngaauauacuguauuugcuuggccacaaaguuuguucggguuuuuccguaacauacuaaggaaAAACCCGAACGAACUUUGGGGCAacgcauacuuucuucaua	106	chr1	+	129604324	129604429	5	6	1	1	5	6
503	CN-491	5p	502	GCAAAGUUCGUUCGGGUUUUU	21	aaaguaugcguugccCCAAAGUUCGUUCGGGUUUUUccuuaguauguuacggaaaaacccgaacaaacuuuguggccaagcaaauacagu	90	chr1	-	129604333	129604422	9	26	4	6	21	69
504	CN-492	5p	503	UUAUAAAGCAAUGAGACUG	19	UUAUAAAGUAAUGAGACUGguagauguguggguuuacagcaucagccccauuuguuucugcucaguccaacuuuaaga	78	chr2	+	134052260	134052337	16	4	16	4	1	1
505	CN-493	5p	504	CCGGCCGGCCGGCCUCCCGC	20	aagcagggaagagaCCGGCCGGCCGGCCUCCGGCagcuggcgcuggccggccucgguucucccuggag	68	chr2	+	135169510	135169577	4	0	1	0	4	0
506	CN-494	3p	505	GGGCCGGGAGCGGCCGGGGC	20	gcagccccgcucaucccgggaacagcgagcagccuuucaaagcugagcgagcGGGCCGGGAGCGGGCGGGGCaca	75	chr2	+	138613813	138613887	4	0	1	0	4	0
