# Supplementary material for: Expression profiles of microRNAs from lactating and non-lactating bovine mammary glands and identification of miRNA related to lactation
Source: BMC Genomics. 2012 Dec 27;13:731. doi: 10.1186/1471-2164-13-731 (PMC3551688; doi:10.1186/1471-2164-13-731)
Supplement: Additional file 4 — Table S4. Profile of microarray assay. Profile of microarray assay. [file 1471-2164-13-731-S4.xlsx]

## Sheet: Sheet2
Supplementary Table S4. Profile of microarray assay
Index	miRNA Name	p-value	Non-lactation		Lactation		Log2 (L/NL)	Target Sequence (5' to 3')	Accession No.	Note	Reporter Source	Cow
			Mean	StDev	Mean	StDev
1	bta-let-7a	0.304193	20842.9	2590.95	13099.6	8211.84	-0.670038	UGAGGUAGUAGGUUGUAUAGUU	MIMAT0003844	mature miRNA	standard	bta-let-7a
2	bta-let-7b	0.541978	8845.79	5821.91	8565.77	527.171	-0.0464069	UGAGGUAGUAGGUUGUGUGGUU	MIMAT0004331	mature miRNA	standard	bta-let-7b
3	bta-let-7c	0.000737817	15838.3	920.611	11724	334.712	-0.433959	UGAGGUAGUAGGUUGUAUGGUU	MIMAT0004332	mature miRNA	standard	bta-let-7c
4	bta-let-7d	0.000644656	17868	879.223	13774.7	302.239	-0.375354	AGAGGUAGUAGGUUGCAUAGUU	MIMAT0003810	mature miRNA	standard	bta-let-7d
5	bta-let-7e	0.00115532	2221.14	264.334	1215.72	167.423	-0.869496	UGAGGUAGGAGGUUGUAUAGU	MIMAT0004333	mature miRNA	standard	bta-let-7e
6	bta-let-7f	0.00443259	19915.9	965.03	17084.7	352.656	-0.221213	UGAGGUAGUAGAUUGUAUAGUU	MIMAT0003519	mature miRNA	standard	bta-let-7f
7	bta-let-7g	0.275664	10162.6	713.084	10683.1	433.519	0.0720571	UGAGGUAGUAGUUUGUACAGUU	MIMAT0003838	mature miRNA	standard	bta-let-7g
8	bta-let-7i	0.00161862	6923.09	666.439	4497.88	266.633	-0.622171	UGAGGUAGUAGUUUGUGCUGUU	MIMAT0003851	mature miRNA	standard	bta-let-7i
9	bta-miR-1	0.000231858	47.5872	7.25971	145.361	26.0468	1.611	UGGAAUGUAAAGAAGUAUGUAU	MIMAT0009214	mature miRNA	standard	bta-miR-1
10	bta-miR-100	1.41434e-07	6704.03	74.6136	2409.85	54.9096	-1.47608	AACCCGUAGAUCCGAACUUGUG	MIMAT0009215	mature miRNA	standard	bta-miR-100
11	bta-miR-101	0.000396391	697.632	82.4255	220.547	9.13729	-1.66138	UACAGUACUGUGAUAACUGAA	MIMAT0003520	mature miRNA	standard	bta-miR-101
12	bta-miR-103	0.723588	2076.86	1299.21	3834.13	2475.35	0.884499	AGCAGCAUUGUACAGGGCUAUGA	MIMAT0003521	mature miRNA	standard	bta-miR-103
13	bta-miR-106	0.000618928	2137.55	110.869	1640.56	76.9624	-0.381777	AAAAGUGCUUACAGUGCAGGUA	MIMAT0003784	mature miRNA	standard	bta-miR-106
14	bta-miR-106b	2.9134e-06	2132.87	70.4898	1123.05	50.7724	-0.92537	UAAAGUGCUGACAGUGCAGAU	MIMAT0009218	mature miRNA	standard	bta-miR-106b
15	bta-miR-107	5.30436e-05	2924.23	194.234	5475.53	386.861	0.90494	AGCAGCAUUGUACAGGGCUAUC	MIMAT0003785	mature miRNA	standard	bta-miR-107
16	bta-miR-10a	0.000159881	191.404	36.7422	58.3953	7.52786	-1.7127	UACCCUGUAGAUCCGAAUUUGUG	MIMAT0003786	mature miRNA	standard	bta-miR-10a
17	bta-miR-10b	0.0784672	4202.23	347.734	4717.19	154.257	0.166774	UACCCUGUAGAACCGAAUUUGUG	MIMAT0003839	mature miRNA	standard	bta-miR-10b
18	bta-miR-125a	2.82213e-05	13538.6	889.189	7130.72	419.766	-0.924957	UCCCUGAGACCCUUUAACCUGUG	MIMAT0003538	mature miRNA	standard	bta-miR-125a
19	bta-miR-125b	1.40591e-06	21400.7	778.888	11269.2	352.158	-0.925269	UCCCUGAGACCCUAACUUGUGA	MIMAT0003539	mature miRNA	standard	bta-miR-125b
20	bta-miR-126	0.000169936	11920.8	451.123	18804.9	166.142	0.65763	CGUACCGUGAGUAAUAAUGCG	MIMAT0003540	mature miRNA	standard	bta-miR-126
21	bta-miR-127	0.000334396	1435.57	36.7859	1111.7	10.0987	-0.368861	UCGGAUCCGUCUGAGCUUGGCU	MIMAT0003787	mature miRNA	standard	bta-miR-127
22	bta-miR-1271	0.000139905	119.839	1.80267	37.1804	3.44568	-1.68848	CUUGGCACCUAGUAAGUACUCA	MIMAT0009975	mature miRNA	standard	bta-miR-1271
23	bta-miR-128	0.0813095	279.435	11.725	295.948	9.49824	0.0828314	UCACAGUGAACCGGUCUCUUU	MIMAT0003541	mature miRNA	standard	bta-miR-128
24	bta-miR-1306	0.00107735	79.7943	8.53087	45.8437	5.56484	-0.799563	CCACCUCCCCUGCAAACGUCC	MIMAT0009974	mature miRNA	standard	bta-miR-1306
25	bta-miR-1307	0.000400603	45.1641	3.95464	74.465	6.16925	0.721386	ACUCGGCGUGGCGUCGGUCGUG	MIMAT0009969	mature miRNA	standard	bta-miR-1307
26	bta-miR-130a	0.00216338	1048.41	38.8452	575.452	63.0743	-0.86543	CAGUGCAAUGUUAAAAGGGCAU	MIMAT0009223	mature miRNA	standard	bta-miR-130a
27	bta-miR-130b	0.00545963	70.9512	4.86092	30.0328	7.22571	-1.24029	CAGUGCAAUGAUGAAAGGGCAU	MIMAT0009224	mature miRNA	standard	bta-miR-130b
28	bta-miR-132	0.00148918	55.0888	3.65684	19.5154	3.36862	-1.49714	UAACAGUCUACAGCCAUGGUCG	MIMAT0003812	mature miRNA	standard	bta-miR-132
29	bta-miR-133a	7.48736e-06	129.067	5.97101	287.827	20.234	1.15708	UUUGGUCCCCUUCAACCAGCUG	MIMAT0009225	mature miRNA	standard	bta-miR-133a
30	bta-miR-133b	2.04201e-05	121.656	6.76963	234.655	15.1135	0.947733	UUUGGUCCCCUUCAACCAGCUA	MIMAT0009226	mature miRNA	standard	bta-miR-133b
31	bta-miR-1343	0.0998865	1.75276	1.00706	59.5923	104.122	5.08742	UGGGGAGCGGCCCCCGGGCGGG	MIMAT0011839	mature miRNA	standard	bta-miR-1343
32	bta-miR-136	0.51486	13.534	26.3788	0.0269284	0.00573637	-8.97324	ACUCCAUUUGUUUUGAUGAUGGA	MIMAT0009230	mature miRNA	standard	bta-miR-136
33	bta-miR-1388-3p	1.11975e-07	273.96	16.8993	44.9563	2.37418	-2.60737	AUCUCAGGUUUGUCAGCCCGCA	MIMAT0013591	mature miRNA	standard	bta-miR-1388-3p
34	bta-miR-1388-5p	0.0130491	82.2429	3.59079	20.1196	13.4619	-2.03129	AGGACUGUCCAACCUGAGAAU	MIMAT0013590	mature miRNA	standard	bta-miR-1388-5p
35	bta-miR-139	0.002444	788.866	56.8925	1484.44	245.276	0.912062	UCUACAGUGCACGUGUCUCCAGU	MIMAT0003788	mature miRNA	standard	bta-miR-139
36	bta-miR-140	0.000160428	5004.87	189.462	4003.1	93.2179	-0.322216	UACCACAGGGUAGAACCACGGA	MIMAT0003789	mature miRNA	standard	bta-miR-140
37	bta-miR-141	3.73845e-07	2432.61	129.752	8933.38	477.849	1.8767	UAACACUGUCUGGUAAAGAUGG	MIMAT0009232	mature miRNA	standard	bta-miR-141
38	bta-miR-142	2.36252e-05	333.332	53.8791	45.8388	10.0784	-2.86232	CAUAAAGUAGAAAGCACUAC	MIMAT0003790	mature miRNA	standard	bta-miR-142
39	bta-miR-143	0.000150164	18697.2	732.953	24028.9	715.92	0.36195	UGAGAUGAAGCACUGUAGCUCG	MIMAT0009233	mature miRNA	standard	bta-miR-143
40	bta-miR-1434	0.000187448	56.5245	3.67775	83.3753	3.90227	0.560744	GAAGAAAUCUAAGGUCUGAGG	MIMAT0012040	mature miRNA	standard	bta-miR-1434
41	bta-miR-145	0.00116929	21923.3	757.289	25738.3	485.461	0.231451	GUCCAGUUUUCCCAGGAAUCCCU	MIMAT0003542	mature miRNA	standard	bta-miR-145
42	bta-miR-1468	0.000171613	150.191	13.5767	307.365	34.4885	1.03316	CUCCGUUUGCCUGUUUUGCUGA	MIMAT0013592	mature miRNA	standard	bta-miR-1468
43	bta-miR-146a	1.89665e-05	2792.49	92.3265	1244.96	74.8987	-1.16546	UGAGAACUGAAUUCCAUAGGUUGU	MIMAT0009236	mature miRNA	standard	bta-miR-146a
44	bta-miR-146b	0.00291541	1303.98	68.848	208.549	102.732	-2.64446	UGAGAACUGAAUUCCAUAGGCUGU	MIMAT0009235	mature miRNA	standard	bta-miR-146b
45	bta-miR-147	0.0523481	14.5433	20.4149	1.59341	3.05546	-3.19017	GUGUGCGGAAAUGCUUCUGCUA	MIMAT0009237	mature miRNA	standard	bta-miR-147
46	bta-miR-148a	5.88844e-08	2575.38	55.4959	25310.2	1015.73	3.29686	UCAGUGCACUACAGAACUUUGU	MIMAT0003522	mature miRNA	standard	bta-miR-148a
47	bta-miR-148b	1.33577e-07	649.743	16.7195	1267.46	22.4818	0.964001	UCAGUGCAUCACAGAACUUUGU	MIMAT0003814	mature miRNA	standard	bta-miR-148b
48	bta-miR-150	2.89835e-06	3539.81	280.327	826.727	79.2627	-2.09819	UCUCCCAACCCUUGUACCAGUGU	MIMAT0003845	mature miRNA	standard	bta-miR-150
49	bta-miR-151	0.00212525	678.314	15.1131	788.865	28.8906	0.217827	CUAGACUGAAGCUCCUUGAGG	MIMAT0003524	mature miRNA	standard	bta-miR-151
50	bta-miR-152	9.15908e-05	1879.7	83.7006	1277.92	63.5001	-0.556704	UCAGUGCAUGACAGAACUUGGG	MIMAT0009238	mature miRNA	standard	bta-miR-152
51	bta-miR-155	2.59979e-05	674.313	99.3409	183.848	16.5665	-1.8749	UUAAUGCUAAUCGUGAUAGGGGU	MIMAT0009241	mature miRNA	standard	bta-miR-155
52	bta-miR-15a	0.238693	1428.37	29.864	947.79	474.192	-0.591725	UAGCAGCACAUAAUGGUUUGU	MIMAT0004334	mature miRNA	standard	bta-miR-15a
53	bta-miR-15b	8.90082e-06	2220.75	95.5539	1205.08	59.9573	-0.881922	UAGCAGCACAUCAUGGUUUACA	MIMAT0003792	mature miRNA	standard	bta-miR-15b
54	bta-miR-16a	0.0465042	11171.4	273.772	10698.7	98.733	-0.0623777	UAGCAGCACGUAAAUAUUGGUG	MIMAT0009242	mature miRNA	standard	bta-miR-16a
55	bta-miR-17-3p	0.000252037	52.4423	1.39048	79.0564	4.95771	0.592151	ACUGCAGUGAAGGCACUUGU	MIMAT0003816	mature miRNA	standard	bta-miR-17-3p
56	bta-miR-17-5p	0.00034737	1652.06	100.506	1179.44	59.5889	-0.486159	CAAAGUGCUUACAGUGCAGGUAGU	MIMAT0003815	mature miRNA	standard	bta-miR-17-5p
57	bta-miR-181a	0.000382253	6617.11	219.315	5613.83	114.692	-0.237216	AACAUUCAACGCUGUCGGUGAGUU	MIMAT0003543	mature miRNA	standard	bta-miR-181a
58	bta-miR-181b	0.977771	721.384	58.44	721.508	40.2933	0.00024855	AACAUUCAUUGCUGUCGGUGGGUU	MIMAT0003793	mature miRNA	standard	bta-miR-181b
59	bta-miR-181c	0.166603	3061.12	25.2188	2927.43	144.974	-0.0644253	AACAUUCAACCUGUCGGUGAGUUU	MIMAT0003817	mature miRNA	standard	bta-miR-181c
60	bta-miR-182	0.150319	652.699	59.797	727.655	66.6072	0.156838	UUUGGCAAUGGUAGAACUCACACU	MIMAT0009244	mature miRNA	standard	bta-miR-182
61	bta-miR-183	0.156201	183.687	9.39904	167.022	16.8613	-0.137213	UAUGGCACUGGUAGAAUUCACUG	MIMAT0009245	mature miRNA	standard	bta-miR-183
62	bta-miR-1839	5.04777e-05	153.581	13.6831	332.948	26.7251	1.1163	AAGGUAGAUAGAACAGGUCUUG	MIMAT0009968	mature miRNA	standard	bta-miR-1839
63	bta-miR-184	1.16247e-06	44.7333	5.69598	0.0203124	0.000117204	-11.1048	UGGACGGAGAACUGAUAAGGGU	MIMAT0009246	mature miRNA	standard	bta-miR-184
64	bta-miR-185	0.0364962	755.711	29.6516	704.311	15.8733	-0.101623	UGGAGAGAAAGGCAGUUCCUGA	MIMAT0009247	mature miRNA	standard	bta-miR-185
65	bta-miR-186	3.72481e-05	2624.52	211.158	5226.73	313.063	0.993857	CAAAGAAUUCUCCUUUUGGGCU	MIMAT0003818	mature miRNA	standard	bta-miR-186
66	bta-miR-188	0.0146799	15.6045	2.27349	27.1183	6.63337	0.797307	CAUCCCUUGCAUGGUGGAGGGU	MIMAT0009249	mature miRNA	standard	bta-miR-188
67	bta-miR-18a	0.301056	58.3869	5.62685	53.2381	7.19758	-0.133185	UAAGGUGCAUCUAGUGCAGAUA	MIMAT0003526	mature miRNA	standard	bta-miR-18a
68	bta-miR-191	1.99899e-05	13519.9	284.261	10167.6	124.702	-0.411107	CAACGGAAUCCCAAAAGCAGCUG	MIMAT0003819	mature miRNA	standard	bta-miR-191
69	bta-miR-192	0.0213109	222.422	27.9555	161.884	25.0071	-0.458341	CUGACCUAUGAAUUGACAGCCAG	MIMAT0003820	mature miRNA	standard	bta-miR-192
70	bta-miR-193a-3p	3.14449e-07	508.115	15.8329	1352.61	59.7745	1.41252	AACUGGCCUACAAAGUCCCAGU	MIMAT0003795	mature miRNA	standard	bta-miR-193a-3p
71	bta-miR-193a-5p	3.14464e-06	271.487	11.7414	651.973	42.1489	1.26393	UGGGUCUUUGCGGGCGAGAUGA	MIMAT0003794	mature miRNA	standard	bta-miR-193a-5p
72	bta-miR-193b	0.917578	409.09	20.3349	410.326	15.4355	0.00435446	AACUGGCCCACAAAGUCCCGCUUU	MIMAT0009253	mature miRNA	standard	bta-miR-193b
73	bta-miR-194	0.239621	285.149	16.0808	270.223	15.469	-0.0775645	UGUAACAGCAACUCCAUGUGGA	MIMAT0009254	mature miRNA	standard	bta-miR-194
74	bta-miR-195	7.38245e-05	17479.1	89.6338	11132.4	315.275	-0.650874	UAGCAGCACAGAAAUAUUGGCA	MIMAT0004335	mature miRNA	standard	bta-miR-195
75	bta-miR-196a	0.556132	159.455	23.2231	149.036	27.015	-0.097489	UAGGUAGUUUCAUGUUGUUGGG	MIMAT0009255	mature miRNA	standard	bta-miR-196a
76	bta-miR-196b	0.24439	64.6073	12.7444	51.8842	76.3761	-0.316404	UAGGUAGUUUCCUGUUGUUGGGA	MIMAT0009256	mature miRNA	standard	bta-miR-196b
77	bta-miR-197	0.0740393	153.747	31.7294	111.569	7.3849	-0.462625	UUCACCACCUUCUCCACCCAGC	MIMAT0009257	mature miRNA	standard	bta-miR-197
78	bta-miR-199a-3p	3.95809e-06	7422.17	569.377	2590.53	154.236	-1.51859	ACAGUAGUCUGCACAUUGGUUA	MIMAT0003746	mature miRNA	standard	bta-miR-199a-3p
79	bta-miR-199a-5p	2.02932e-06	4355.57	279.343	1521.59	87.1618	-1.51728	CCCAGUGUUCAGACUACCUGUU	MIMAT0003544	mature miRNA	standard	bta-miR-199a-5p
80	bta-miR-199b	1.48999e-05	1171.68	200.984	143.674	25.6227	-3.02771	CCCAGUGUUUAGACUAUCUGUUC	MIMAT0003821	mature miRNA	standard	bta-miR-199b
81	bta-miR-199c	4.36742e-06	7280.75	589.691	2096.4	176.326	-1.79617	UACAGUAGUCUGCACAUUGG	MIMAT0011871	mature miRNA	standard	bta-miR-199c
82	bta-miR-19b	0.703475	1829.85	87.6955	2058.81	1246.39	0.17009	UGUGCAAAUCCAUGCAAAACUGA	MIMAT0004337	mature miRNA	standard	bta-miR-19b
83	bta-miR-200a	0.0656652	2052.41	2105.25	10898.9	222.146	2.40878	UAACACUGUCUGGUAACGAUGUU	MIMAT0003822	mature miRNA	standard	bta-miR-200a
84	bta-miR-200b	0.658305	4538.45	541.329	5923.8	3912.37	0.384325	UAAUACUGCCUGGUAAUGAUG	MIMAT0003842	mature miRNA	standard	bta-miR-200b
85	bta-miR-200c	2.77896e-05	6720.63	460.893	15104.3	451.217	1.16829	UAAUACUGCCGGGUAAUGAUGGA	MIMAT0003823	mature miRNA	standard	bta-miR-200c
86	bta-miR-204	0.018479	98.4357	27.5297	11.2903	6.2062	-3.1241	UUCCCUUUGUCAUCCUAUGCCU	MIMAT0004338	mature miRNA	standard	bta-miR-204
87	bta-miR-205	0.000869577	7705.73	331.183	6196.23	270.535	-0.31454	UCCUUCAUUCCACCGGAGUCUG	MIMAT0003545	mature miRNA	standard	bta-miR-205
88	bta-miR-20a	0.0697059	1558.23	88.3513	1399.18	107.783	-0.15532	UAAAGUGCUUAUAGUGCAGGUAG	MIMAT0003527	mature miRNA	standard	bta-miR-20a
89	bta-miR-20b	0.00644036	1538.23	136.037	1209.89	71.5082	-0.346398	CAAAGUGCUCACAGUGCAGGUA	MIMAT0003796	mature miRNA	standard	bta-miR-20b
90	bta-miR-21	2.60101e-05	25285	774.892	17302.5	279.001	-0.547299	UAGCUUAUCAGACUGAUGUUGACU	MIMAT0003528	mature miRNA	standard	bta-miR-21
91	bta-miR-211	0.00191889	74.5471	15.938	10.3655	3.98679	-2.84636	UUCCCUUUGUCAUCCUUUGCC	MIMAT0009263	mature miRNA	standard	bta-miR-211
92	bta-miR-214	1.20672e-05	3675.67	272.06	1378.57	119.86	-1.41484	ACAGCAGGCACAGACAGGCAGU	MIMAT0003825	mature miRNA	standard	bta-miR-214
93	bta-miR-218	0.000390291	192.489	24.8454	35.6975	9.99167	-2.43088	UUGUGCUUGAUCUAACCAUGUG	MIMAT0003798	mature miRNA	standard	bta-miR-218
94	bta-miR-221	5.79591e-06	2292.4	221.961	631.731	52.6305	-1.85948	AGCUACAUUGUCUGCUGGGUUU	MIMAT0003529	mature miRNA	standard	bta-miR-221
95	bta-miR-222	4.41716e-06	2521.27	153.963	814.858	72.0422	-1.62953	AGCUACAUCUGGCUACUGGGU	MIMAT0003530	mature miRNA	standard	bta-miR-222
96	bta-miR-223	0.0752914	34.6763	6.93385	13.8645	8.13152	-1.32255	UGUCAGUUUGUCAAAUACCCCA	MIMAT0009270	mature miRNA	standard	bta-miR-223
97	bta-miR-22-3p	8.56143e-08	1893.82	33.4368	3432.51	63.6715	0.857965	AAGCUGCCAGUUGAAGAACUG	MIMAT0012536	mature miRNA	standard	bta-miR-22-3p
98	bta-miR-224	0.959424	65.8493	5.22793	66.3942	8.35716	0.0118881	CAAGUCACUAGUGGUUCCGUUUA	MIMAT0009271	mature miRNA	standard	bta-miR-224
99	bta-miR-22-5p	0.0600332	164.293	74.3791	367.33	24.5959	1.16081	AGUUCUUCAGUGGCAAGCUUUA	MIMAT0003826	mature miRNA	standard	bta-miR-22-5p
100	bta-miR-2288	0.0181638	9789.55	1037.53	7573.5	781.728	-0.370284	AGGUAGUAGGUGUGUGGUUU	MIMAT0011795	mature miRNA	standard	bta-miR-2288
101	bta-miR-23a	1.40062e-06	15043.9	248.479	11087.8	177.179	-0.440209	AUCACAUUGCCAGGGAUUUCCA	MIMAT0003827	mature miRNA	standard	bta-miR-23a
102	bta-miR-23b-3p	1.18894e-05	14566.9	332.637	10375.4	330.281	-0.489522	AUCACAUUGCCAGGGAUUACCAC	MIMAT0003852	mature miRNA	standard	bta-miR-23b-3p
103	bta-miR-24	0.000377849	30.179	2.37092	18.7091	1.62211	-0.689806	GUGCCUACUGAGCUGAUAUCAGU	MIMAT0009250	mature miRNA	standard	bta-miR-24
104	bta-miR-2419	0.316672	82.4578	9.83577	75.9599	5.74099	-0.118417	AUCGCAUCAACACUCGUCUGUU	MIMAT0011985	mature miRNA	standard	bta-miR-2419
105	bta-miR-2478	0.000138628	1444	223.472	5022.4	431.08	1.79831	GUAUCCCACUUCUGACACCA	MIMAT0012070	mature miRNA	standard	bta-miR-2478
106	bta-miR-2481	1.18465e-05	180.784	36.5647	9.19268	2.44141	-4.29764	UACGUUGUCUGCUGGGUUUU	MIMAT0012073	mature miRNA	standard	bta-miR-2481
107	bta-miR-2484	0.0187665	3074.21	162.217	2744.75	112.085	-0.163538	GAGCUAUGAUGACUUUGAUUGCAU	MIMAT0012077	mature miRNA	standard	bta-miR-2484
108	bta-miR-25	0.00669356	2868.47	361.191	1959.75	232.166	-0.549607	CAUUGCACUUGUCUCGGUCUGA	MIMAT0003853	mature miRNA	standard	bta-miR-25
109	bta-miR-26a	0.311002	31596.7	3785.46	17439.9	11569.9	-0.857385	UUCAAGUAAUCCAGGAUAGGCU	MIMAT0003516	mature miRNA	standard	bta-miR-26a
110	bta-miR-26b	0.00146133	14182.7	1055.68	10640.7	569.603	-0.414547	UUCAAGUAAUUCAGGAUAGGUU	MIMAT0003531	mature miRNA	standard	bta-miR-26b
111	bta-miR-27a-3p	0.000946611	7026.47	302.747	5191.08	77.5043	-0.436766	UUCACAGUGGCUAAGUUCCG	MIMAT0003532	mature miRNA	standard	bta-miR-27a-3p
112	bta-miR-27b	2.28826e-05	3947.14	134.002	2917.27	62.3488	-0.436185	UUCACAGUGGCUAAGUUCUGC	MIMAT0003546	mature miRNA	standard	bta-miR-27b
113	bta-miR-28	5.34754e-05	675.777	21.5061	501.748	17.3134	-0.429584	AAGGAGCUCACAGUCUAUUGAG	MIMAT0009272	mature miRNA	standard	bta-miR-28
114	bta-miR-296	1.64223e-07	2652.94	128.66	735.384	29.2871	-1.85102	GAGGGUUGGGCGGAGGCUUUCC	MIMAT0009273	mature miRNA	standard	bta-miR-296
115	bta-miR-299	0.00426498	59.8254	6.23679	36.599	5.74581	-0.708954	UGGUUUACCGUCCCACAUACAU	MIMAT0009274	mature miRNA	standard	bta-miR-299
116	bta-miR-29a	1.81627e-05	14972.3	223.241	12346	77.9226	-0.278252	CUAGCACCAUCUGAAAUCGGUUA	MIMAT0003518	mature miRNA	standard	bta-miR-29a
117	bta-miR-29b	3.08311e-06	1711.15	72.5922	3742.46	205.549	1.12902	UAGCACCAUUUGAAAUCAGUGUU	MIMAT0003828	mature miRNA	standard	bta-miR-29b
118	bta-miR-29c	4.27165e-05	1978.1	160.115	9272.37	144.58	2.22883	UAGCACCAUUUGAAAUCGGUUA	MIMAT0003829	mature miRNA	standard	bta-miR-29c
119	bta-miR-30a-5p	1.0302e-07	9198.75	229.387	20081	486.924	1.12632	UGUAAACAUCCUCGACUGGAAGCU	MIMAT0003841	mature miRNA	standard	bta-miR-30a-5p
120	bta-miR-30b-5p	0.287135	11324	7380.13	20099.9	1132.96	0.827805	UGUAAACAUCCUACACUCAGCU	MIMAT0003547	mature miRNA	standard	bta-miR-30b-5p
121	bta-miR-30c	0.1013	6276.8	497.542	6940.21	430.229	0.14495	UGUAAACAUCCUACACUCUCAGC	MIMAT0003850	mature miRNA	standard	bta-miR-30c
122	bta-miR-30d	2.04166e-05	7286.48	205.161	14837.8	161.575	1.02598	UGUAAACAUCCCCGACUGGAAGCU	MIMAT0003533	mature miRNA	standard	bta-miR-30d
123	bta-miR-30e-5p	3.81631e-05	6141.64	244.527	14147.3	1009.61	1.20383	UGUAAACAUCCUUGACUGGAAGCU	MIMAT0003799	mature miRNA	standard	bta-miR-30e-5p
124	bta-miR-30f	0.00035245	5853.54	461.167	9715.02	375.7	0.730907	UGUAAACACCCUACACUCUCAGCU	MIMAT0009282	mature miRNA	standard	bta-miR-30f
125	bta-miR-32	0.000431859	242.388	21.8008	385.12	25.3685	0.667986	UAUUGCACAUGACUAAGUUGCAU	MIMAT0009283	mature miRNA	standard	bta-miR-32
126	bta-miR-320	0.00194703	1422.65	118.438	2006.4	157.776	0.496028	AAAAGCUGGGUUGAGAGGGCGA	MIMAT0003534	mature miRNA	standard	bta-miR-320
127	bta-miR-324	0.0235331	99.3165	8.16729	84.0227	4.96027	-0.241255	CGCAUCCCCUAGGGCAUUGGUGU	MIMAT0009285	mature miRNA	standard	bta-miR-324
128	bta-miR-326	0.00229905	47.5233	7.07723	27.8125	3.16565	-0.772902	CCUCUGGGCCCUUCCUCCAG	MIMAT0009286	mature miRNA	standard	bta-miR-326
129	bta-miR-329a	0.0200908	33.8067	6.05699	15.8403	5.04843	-1.0937	AACACACCUGGUUAACCUUUUU	MIMAT0009288	mature miRNA	standard	bta-miR-329a
130	bta-miR-331	0.0155525	433.125	35.8188	521.825	20.5557	0.268784	GCCCCUGGGCCUAUCCUAGAA	MIMAT0004339	mature miRNA	standard	bta-miR-331
131	bta-miR-335	0.0012911	59.0003	10.1634	0.0847691	0.0757611	-9.44297	UCAAGAGCAAUAACGAAAAAUGU	MIMAT0009291	mature miRNA	standard	bta-miR-335
132	bta-miR-339	0.000216303	1029.96	34.0232	807.252	31.2143	-0.351498	UCCCUGUCCUCCAGGAGCUCAC	MIMAT0009293	mature miRNA	standard	bta-miR-339
133	bta-miR-339b	0.237532	1171.41	215.522	992.382	24.2557	-0.239278	UCCCUGUCCUCCAGGAGCUC	MIMAT0012038	mature miRNA	standard	bta-miR-339b
134	bta-miR-342	0.000549522	5150.33	730.647	2593.97	264.212	-0.989505	UCUCACACAGAAAUCGCACCCAUCU	MIMAT0003846	mature miRNA	standard	bta-miR-342
135	bta-miR-345-3p	0.000265182	14.7016	1.75988	29.3645	2.57861	0.9981	CCUGAACUAGGGGUCUGGAG	MIMAT0012535	mature miRNA	standard	bta-miR-345-3p
136	bta-miR-345-5p	1.36952e-05	53.8812	5.02306	172.435	17.6525	1.6782	GCUGACUCCUAGUCCAGUGCU	MIMAT0003800	mature miRNA	standard	bta-miR-345-5p
137	bta-miR-34a	0.0041497	865.023	46.3442	725.504	33.3926	-0.253755	UGGCAGUGUCUUAGCUGGUUGU	MIMAT0004340	mature miRNA	standard	bta-miR-34a
138	bta-miR-3596	0.206384	116.976	25.0923	141.478	22.0717	0.274361	AACCACACAACCUACUACCUCA	MIMAT0016940	mature miRNA	standard	bta-miR-3596
139	bta-miR-361	0.00168308	1195.82	134.414	727.3	48.6882	-0.717381	UUAUCAGAAUCUCCAGGGGUAC	MIMAT0003830	mature miRNA	standard	bta-miR-361
140	bta-miR-362-3p	9.26964e-05	98.4834	11.3671	520.337	2.7384	2.40149	AACACACCUAUUCAAGGAUUC	MIMAT0012548	mature miRNA	standard	bta-miR-362-3p
141	bta-miR-362-5p	8.46845e-05	386.91	27.8865	1156.77	22.9671	1.58004	AAUCCUUGGAACCUAGGUGUGAGU	MIMAT0009298	mature miRNA	standard	bta-miR-362-5p
142	bta-miR-363	0.00451217	153.143	12.3355	374.282	71.8268	1.28925	AUUGCACGGUAUCCAUCUGCG	MIMAT0003855	mature miRNA	standard	bta-miR-363
143	bta-miR-365-3p	0.00018109	13.1424	2.65386	43.0061	6.13606	1.71031	UAAUGCCCCUAAAAAUCCUUAU	MIMAT0004341	mature miRNA	standard	bta-miR-365-3p
144	bta-miR-374b	1.43937e-05	2092.67	151.056	929.674	62.7442	-1.17055	AUAUAAUACAACCUGCUAAGUG	MIMAT0009302	mature miRNA	standard	bta-miR-374b
145	bta-miR-375	1.91367e-09	80.6202	3.63199	1289.72	40.184	3.99977	UUUUGUUCGUUCGGCUCGCGUGA	MIMAT0009303	mature miRNA	standard	bta-miR-375
146	bta-miR-376a	0.393324	21.2797	33.738	5.06485	3.04531	-2.07089	AUCAUAGAGGAAAAUCCACGU	MIMAT0009946	mature miRNA	standard	bta-miR-376a
147	bta-miR-376c	0.198223	59.6929	3.60143	68.7047	10.5316	0.202849	GUGGAUAUUCCUUCUAUGUUUA	MIMAT0009947	mature miRNA	standard	bta-miR-376c
148	bta-miR-376d	0.517015	31.5577	5.38409	29.1984	3.88756	-0.112104	AUCAUAGAGGAAAAUCCACAU	MIMAT0010199	mature miRNA	standard	bta-miR-376d
149	bta-miR-379	2.58035e-05	667.715	17.5032	358.656	18.2852	-0.896632	UGGUAGACUAUGGAACGUAGG	MIMAT0009306	mature miRNA	standard	bta-miR-379
150	bta-miR-380-3p	0.0713062	118.27	9.69285	95.0187	15.9106	-0.315804	UAUGUAAUGUGGUCCACGUCU	MIMAT0003804	mature miRNA	standard	bta-miR-380-3p
151	bta-miR-411	0.00198162	386.306	4.86566	319.782	11.1053	-0.272659	AUAGUAGACCGUAUAGCGUACG	MIMAT0009312	mature miRNA	standard	bta-miR-411
152	bta-miR-421	0.243765	76.0577	6.3841	84.8686	12.148	0.158137	AUCAACAGACAUUAAUUGGGCGC	MIMAT0009314	mature miRNA	standard	bta-miR-421
153	bta-miR-423-3p	0.000866196	442.502	43.5598	896.752	30.8827	1.01902	AAGCUCGGUCUGAGGCCCCUCAGU	MIMAT0003831	mature miRNA	standard	bta-miR-423-3p
154	bta-miR-423-5p	4.13485e-05	1311.26	62.0267	1993.29	81.2569	0.6042	UGAGGGGCAGAGAGCGAGACUUU	MIMAT0012537	mature miRNA	standard	bta-miR-423-5p
155	bta-miR-424	0.000628506	352.706	46.6284	169.277	10.2904	-1.05908	CAGCAGCAAUUCAUGUUUUGA	MIMAT0013593	mature miRNA	standard	bta-miR-424
156	bta-miR-425-3p	0.986288	50.1581	31.0708	33.4651	1.22464	-0.583827	AUCGGGAAUGUCGUGUCCGCCC	MIMAT0003833	mature miRNA	standard	bta-miR-425-3p
157	bta-miR-425-5p	3.13912e-05	749.396	19.5961	579.5	14.612	-0.37092	AUGACACGAUCACUCCCGUUGA	MIMAT0003832	mature miRNA	standard	bta-miR-425-5p
158	bta-miR-429	0.0143272	272.863	41.4162	381.668	39.1512	0.484141	UAAUACUGUCUGGUAAUGCCGU	MIMAT0009315	mature miRNA	standard	bta-miR-429
159	bta-miR-432	0.250601	75.051	6.90064	66.558	10.4064	-0.17326	UCUUGGAGUAGGUCAUUGGGUGG	MIMAT0009317	mature miRNA	standard	bta-miR-432
160	bta-miR-451	0.0327436	161.495	77.2687	549.759	44.3272	1.7673	AAACCGUUACCAUUACUGAGUUU	MIMAT0009323	mature miRNA	standard	bta-miR-451
161	bta-miR-452	0.58326	29.2773	31.7201	15.642	3.71625	-0.904356	UGUUUGCAGAGGAAACUGAGAC	MIMAT0009324	mature miRNA	standard	bta-miR-452
162	bta-miR-455*	0.086746	496.834	225.221	195.601	12.0721	-1.34485	GCAGUCCAUGGGCAUAUACACU	MIMAT0003836	mature miRNA	standard	bta-miR-455*
163	bta-miR-484	0.0026429	53.1684	5.50098	104.656	17.8517	0.977009	UCAGGCUCAGUCCCCUCCCGAU	MIMAT0003535	mature miRNA	standard	bta-miR-484
164	bta-miR-486	0.00484216	20.0021	4.1112	36.1668	5.00891	0.854513	UCCUGUACUGAGCUGCCCCGAG	MIMAT0009329	mature miRNA	standard	bta-miR-486
165	bta-miR-487a	0.002271	34.8875	4.59036	12.466	3.2563	-1.48472	AAUCAUACAGGGACAUCCAGU	MIMAT0003805	mature miRNA	standard	bta-miR-487a
166	bta-miR-487b	0.961118	137.594	45.2276	129.859	16.0903	-0.0834708	AAUCGUACAGGGUCAUCCACUU	MIMAT0003847	mature miRNA	standard	bta-miR-487b
167	bta-miR-494	5.0045e-07	572.055	32.4711	3655.49	103.643	2.67584	UGAAACAUACACGGGAAACCUC	MIMAT0009334	mature miRNA	standard	bta-miR-494
168	bta-miR-495	0.00182985	257.617	17.0384	191.252	13.6232	-0.429753	AAACAAACAUGGUGCACUUCUU	MIMAT0009335	mature miRNA	standard	bta-miR-495
169	bta-miR-497	7.3348e-05	884.786	14.1337	441.842	18.2325	-1.0018	CAGCAGCACACUGUGGUUUGUA	MIMAT0004343	mature miRNA	standard	bta-miR-497
170	bta-miR-500	5.83061e-05	160.116	18.7152	477.882	23.3295	1.57754	UAAUCCUUGCUACCUGGGUGAGA	MIMAT0009337	mature miRNA	standard	bta-miR-500
171	bta-miR-502a	1.52764e-05	31.3527	3.19801	106.753	11.8743	1.76762	AAUGCACCUGGGCAAGGAUUCA	MIMAT0009338	mature miRNA	standard	bta-miR-502a
172	bta-miR-505	0.00528472	42.4878	7.29822	13.8295	4.6523	-1.6193	CGUCAACACUUGCUGGUUUCCU	MIMAT0009341	mature miRNA	standard	bta-miR-505
173	bta-miR-532	1.30936e-05	181.057	5.68091	411.354	22.6583	1.18394	CAUGCCUUGAGUGUAGGACCGU	MIMAT0003848	mature miRNA	standard	bta-miR-532
174	bta-miR-542-5p	0.00390866	40.7007	5.21598	10.4812	3.29359	-1.95725	UCGGGGAUCAUCAUGUCACGAG	MIMAT0013594	mature miRNA	standard	bta-miR-542-5p
175	bta-miR-660	4.16682e-08	294.901	8.42657	825.882	20.7002	1.4857	UACCCAUUGCAUAUCGGAGCUG	MIMAT0004344	mature miRNA	standard	bta-miR-660
176	bta-miR-665	0.00898253	30.347	13.5435	8.48648	0.964046	-1.83831	ACCAGUAGGCCGAGGCCCCU	MIMAT0009363	mature miRNA	standard	bta-miR-665
177	bta-miR-7	0.0126495	130.507	12.2448	169.774	17.6902	0.379486	UGGAAGACUAGUGAUUUUGUUGUU	MIMAT0003843	mature miRNA	standard	bta-miR-7
178	bta-miR-708	2.34298e-06	146.737	6.05523	21.7854	1.87531	-2.7518	AAGGAGCUUACAAUCUAGCUGGG	MIMAT0009367	mature miRNA	standard	bta-miR-708
179	bta-miR-744	6.53161e-06	59.3874	4.23395	23.3783	1.51727	-1.34498	UGCGGGGCUAGGGCUAACAGCA	MIMAT0009369	mature miRNA	standard	bta-miR-744
180	bta-miR-877	0.154213	43.2368	3.97629	33.6234	10.0785	-0.362792	GUAGAGGAGAUGGCGCAGGG	MIMAT0009381	mature miRNA	standard	bta-miR-877
181	bta-miR-885	2.73146e-06	18.053	1.78611	133.386	18.3537	2.8853	UCCAUUACACUACCCUGCCUCU	MIMAT0009382	mature miRNA	standard	bta-miR-885
182	bta-miR-92	0.302711	3220.97	387.099	2950.9	147.757	-0.126339	UAUUGCACUUGUCCCGGCCUGU	MIMAT0003808,MIMAT0009383	mature miRNA	standard	bta-miR-92, bta-miR-92a
183	bta-miR-93	0.000726553	1119.1	89.6213	629.365	11.3532	-0.830365	CAAAGUGCUGUUCGUGCAGGUA	MIMAT0003837	mature miRNA	standard	bta-miR-93
184	bta-miR-98	0.887422	730.243	134.104	714.466	101.435	-0.0315122	UGAGGUAGUAAGUUGUAUUGUU	MIMAT0003809	mature miRNA	standard	bta-miR-98
185	bta-miR-99a	0.000135055	16302.2	1261.51	8565.01	385.309	-0.928543	AACCCGUAGAUCCGAUCUUGU	MIMAT0003537	mature miRNA	standard	bta-miR-99a
186	bta-miR-99a*	0.0553941	159.769	50.4429	81.8776	10.544	-0.96445	CAAGCUCGCUUCUAUGGGU	MIMAT0012533	mature miRNA	standard	bta-miR-99a*
187	bta-miR-99b	0.000505584	847.73	77.3467	514.526	44.7318	-0.720361	CACCCGUAGAACCGACCUUGCG	MIMAT0004345	mature miRNA	standard	bta-miR-99b
188	PC-1260b-5p	5.25029e-05	1089.9	114.126	6961.19	203.31	2.67513	AUCCCACCGCUGCCACCAUU			custom
189	PC-1274-5p	8.43023e-05	31.8596	3.54893	193.678	8.18467	2.60386	UCCCUGUUCGGGCGCCA			custom
190	PC-1274a-5p	6.36341e-05	17.3692	3.05265	100.569	10.0195	2.53359	UCAGGUCCCUGUUCGGGCGCCA			custom
191	PC-141-3p	5.17537e-08	982.159	52.7276	4954.78	163.541	2.33479	UAACACUGUCUGGUAAAGAUGC			custom
192	PC-145-5p	0.00320337	20869.1	699.095	23813.4	857.08	0.190406	GUCCAGUUUUCCCAGGAAUA			custom
193	PC-15a-5p	0.0134596	2558.03	122.536	2912.67	47.6218	0.187309	UAGCAGCACAUAAUGGUUUGUGA			custom
194	PC-16b-5p	0.00591504	11104.9	300.329	10283.2	198.502	-0.110915	UAGCAGCACGUAAAUAUUGGUGAA			custom
195	PC-181b-5p	0.368472	510.852	314.253	693.398	31.2452	0.44078	AACAUUCAUUGCUGUCGGUGGGGUUA			custom
196	PC-1827-3p	0.000968298	15714.6	554.584	13230.3	225.158	-0.248251	UGAGGCAGUAGAUUGUAUAGUUA			custom
197	PC-1937b-5p	1.86089e-06	1072.41	27.6154	4537.26	42.2105	2.08096	AUAUCCCGGACGAGCCCCCA			custom
198	PC-193a-5p	3.8126e-07	82.9089	3.02622	214.996	8.94449	1.37471	UGGGUCUUUGUGGGCGAGAUGA			custom
199	PC-1949-3p	3.34305e-07	1156.09	91.5768	6167.93	324.353	2.41554	UAUACCAGGAUGCCAGCAUAGUU			custom
200	PC-199b-3p	8.28782e-07	1771.09	196.027	154.158	20.454	-3.52216	ACAGUAUUCUGCACAUUGGUU			custom
201	PC-200a-3p	3.90275e-05	3755.8	197.96	10405	104.259	1.47008	UAACACUGUCUGGUAACGAUGUUU			custom
202	PC-200b-3p	0.00125158	4698.37	424.833	8337.69	207.532	0.827487	UAAUACUGCCUGGUAAUGAUGUU			custom
203	PC-203-3p	5.87841e-08	2141.76	150.804	204.271	12.4509	-3.39025	GUGAAAUGUUUAGGACCACUAG			custom
204	PC-205-5p	2.4108e-05	9729.27	279.995	7436.47	157.701	-0.387715	UCCUUCAUUCCACCGGAGUCUGUU			custom
205	PC-210-3p	0.0953113	67.6379	2.25825	58.278	6.76315	-0.214882	CUGUGCGUGUGACAGCGGCUGA			custom
206	PC-215-5p	0.0125379	35.3525	2.04819	12.447	4.96069	-1.50601	AUGACCUAUGAAUUGACAGACAU			custom
207	PC-22-3p	2.55112e-07	1848.06	43.9453	3330.4	68.5095	0.849686	AAGCUGCCAGUUGAAGAACUGC			custom
208	PC-23b-1-3p	0.000662516	13710.1	566.953	10033.1	56.317	-0.450476	AUCACAUUGCCAGGGAUA			custom
209	PC-26-5p	0.000864838	28595.2	1274.32	20690.2	352.616	-0.466824	UUCAAGUAAUCCAGGAUAGGCUGG			custom
210	PC-26-5p-2	0.000836839	32698.4	1566.65	23176.9	325.528	-0.496531	CUUCAAGUAAUCCAGGAUAGGCUU			custom
211	PC-27-1-3p	0.00160207	6162.82	304.051	4629.44	69.0702	-0.412755	UUCACAGUGGCUAAGUUCUGAG			custom
212	PC-30d-5p	3.45226e-07	2942.63	102.154	6256	155.03	1.08813	CUGUAAACAUCCCCGACUGGAAGA			custom
213	PC-31-5p	5.43376e-06	1308.33	56.8636	242.075	2.7491	-2.4342	AGGCAAGAUGUUGGCAUAGCUGU			custom
214	PC-320c-2-3p	0.715909	1367.19	99.4502	1501.01	880.31	0.13472	AAAAGCUGGGUUGAGAGGGCAU			custom
215	PC-320d-3p	0.00086072	967.546	57.6119	1246.3	47.5054	0.365255	AAAAGCUGGGUUGAGAGGAAA			custom
216	PC-320d-3p-2	0.00309138	1145.38	96.8467	1552.67	67.2189	0.438928	AAAAGCUGGGUUGAGAGGGUAA			custom
217	PC-322-5p	3.86541e-05	242.523	27.0497	92.2072	8.28656	-1.39517	CAGCAGCAAUUCAUGUUUUGGA			custom
218	PC-339-5p	0.697097	833.755	501.419	753.273	16.6462	-0.146451	UCCCUGUCCUCCAGGAGCUCACG			custom
219	PC-342-3p	2.19882e-06	4669.8	216.197	2239.29	83.5539	-1.06032	UCUCACACAGAAAUCGCACCC			custom
220	PC-429-1-3p	0.384046	198.734	22.6944	245.129	69.2831	0.302701	UAAUACUGUCUGGUAAUGCCA			custom
221	PC-429-2-3p	0.0040097	252.676	17.2349	323.461	22.5279	0.356303	UAAUACUGUCUGGUAAUGCCGUAA			custom
222	PC-434-3p	0.467277	26.5526	47.6279	13.4576	2.45643	-0.980437	UUUGAACCAUCACUCGACUCCU			custom
223	PC-486-5p	0.000863733	22.1065	2.0729	37.882	4.48381	0.77704	UCCUGUACUGAGCUGCCCCGAGUU			custom
224	PC-497-5p	6.40354e-06	1038.64	37.579	568.517	28.8186	-0.869415	CAGCAGCACACUGUGGUUUGUU			custom
225	PC-503-5p	0.00715945	36.0527	6.11128	3.64512	2.51513	-3.30607	UAGCAGCGGGAACAGUACUGCAG			custom
226	PC-574-3p	1.96077e-05	1406.69	152.573	3850.57	280.578	1.45277	CACGCUCAUGCACACACCCACA			custom
227	PC-652-3p	2.99948e-05	300.406	11.3292	438.771	16.2557	0.546555	AAUGGCGCCACUAGGGUUGUGU			custom
228	PC-7c-5p	0.00350145	21467.2	1559.57	16644	655.204	-0.367128	UGAGGUAGUAGGUUGUAUGGUUUU			custom
229	PC-7e-5p	0.010486	4926.04	472.62	3696.65	64.2749	-0.414207	UGAGGUAGUAGAUUGAAUAGUU			custom
230	PC-92b-3p	0.503336	2510.52	187.467	2582.38	72.6448	0.0407175	UAUUGCACUUGUCCCGGCCUGA			custom
231	CN-100-1-5p	0.18965	54.9567	72.6054	12.5789	4.29314	-2.12729	AAAAGUUCGUUCGGGUUUUUCA			custom
232	CN-125-1-3p	2.79347e-05	67.9943	8.48876	220.617	21.7958	1.69806	AGAAUCUGGAUGAACUUUUUGG			custom
233	CN-12-5p	0.632388	2.6537	0.984058	10.2094	18.3006	1.94382	GAAAAGUUCAUUCGGGUUUUUC			custom
234	CN-132-5p	1.22757e-05	1325.06	107.209	3681.08	325.263	1.47407	GUUUCCCGGCCAAUGCACCA			custom
235	CN-141-3p	4.09486e-05	290.081	12.8789	124.301	8.9793	-1.22262	ACAAGUCAGGCUCUUGGGAC			custom
236	CN-145-5p	0.00123212	55.2696	4.40119	35.0038	4.02233	-0.658976	UGAAAAGUUCGUUCGGGUUUA			custom
237	CN-156-5p	9.86424e-08	629.235	13.5739	1182.44	20.8267	0.9101	CGCGGGGUCUGCCGGCCGU			custom
238	CN-1-5p	0.00606914	24.3224	0.490346	40.8413	5.65501	0.747741	CGUCCCGGGCGUGCGGUGGGAC			custom
239	CN-165-5p	0.852179	18.7648	33.3263	4.38626	2.0202	-2.09696	UCGACCGGACCUCGACCGGCU			custom
240	CN-171-3p	0.013738	67.8863	3.0412	45.6772	6.66496	-0.571646	ACUGCCCCAGGUGCUGCUGG			custom
241	CN-175-5p	7.5719e-06	53.3637	2.49082	28.0778	1.3791	-0.926429	UCUAGGUAUGGUCCCAGGGAU			custom
242	CN-177-5p	3.70483e-06	24046.9	789.459	41822.5	1612.16	0.798427	CGCCUGCCUGAGCGUCGCU			custom
243	CN-179-3p	2.16568e-05	1968.87	84.0334	5348.75	393.726	1.44184	CGGGUGGUCGGGGCGGG			custom
244	CN-190-5p	8.89707e-05	434.561	61.299	128.993	20.771	-1.75227	UUCACAGUGGCUAAGUUAA			custom
245	CN-195-3p	0.829412	41.1983	3.80674	40.5949	3.73902	-0.0212868	UUACUCUGAGUAACCUAACUG			custom
246	CN-196-5p	0.00999574	61.3174	2.42159	36.4872	6.46328	-0.748907	GAAAAGUUCGUUCGGGUUUUUU			custom
247	CN-197-5p	0.101665	5.12234	1.72145	45.4092	66.2123	3.14811	AGCCCUUCCCUUUCACUGGCCU			custom
248	CN-200-5p	0.0194703	0.499136	0.653639	41.5335	8.78313	6.3787	ACAGGCACGGCCAGUUUGAGCA			custom
249	CN-201-3p	0.0342293	2.09995	4.07592	57.1432	12.0471	4.76616	CCAAACCAGUUGUGCCUGUAG			custom
250	CN-204-5p	0.773908	17.4486	3.59136	20.9296	11.3241	0.262431	UAAAAAGUUCGUUCGGGUUUU			custom
251	CN-205-5p	0.000793669	229.878	11.8834	147.941	11.9032	-0.635846	CAGUGGUUUUACCCUAUGGUAG			custom
252	CN-216-3p	0.00179995	158.354	20.7101	90.2219	6.87471	-0.811607	CCGCACUGUGGGUACUUGCUG			custom
253	CN-217-3p	0.0382901	89.8734	157.284	1.51221	1.97006	-5.89317	ACUGCUGAGCCAGCACUUCCCGA			custom
254	CN-226-5p	0.000155628	1675.35	256.607	496.399	42.0788	-1.75489	UGAGGUAGUUUGUGCUGUU			custom
255	CN-239-3p	0.00160716	11.5696	3.14741	50.4169	3.14761	2.12357	GGGCCCCACGUUGGGCGCCA			custom
256	CN-245-5p	0.375237	36.3152	36.938	17.416	1.7395	-1.06016	ACGGGGAUGUAGGCCGGUUU			custom
257	CN-257-5p	4.08841e-06	81.2517	4.04948	221.434	6.13574	1.44641	GAUCCUGUUCGUGACGCCA			custom
258	CN-262-5p	5.98853e-07	33.4926	1.04392	82.2447	3.8825	1.29608	CAUCUUACCGGACAGUGCUGGA			custom
259	CN-263-3p	0.000497378	4083.53	348.894	6380.2	457.385	0.643785	UAAUACUGCCUGGUAAUGAUGA			custom
260	CN-275-5p	0.0779457	41.4587	4.90429	30.8524	6.69463	-0.426293	GAAAAGUUCGUUCGGGUUUG			custom
261	CN-297-3p	0.0054462	77.7649	15.4173	158.155	8.57129	1.02415	CCUCCCACACCCAAGGCUUGCA			custom
262	CN-300-5p	0.000144956	1522.06	116.449	4304.11	124.034	1.49969	GUUUCCCGGCCAACGCACCA			custom
263	CN-303-3p	0.459342	14908.5	9987.93	16216.7	1113.04	0.12134	UGAGGUAGUAGGUUGUGGU			custom
264	CN-308-3p	0.00470512	52.2185	9.17013	29.6595	4.47785	-0.816067	ACAGGUGAGGUUCUUGGGAGCC			custom
265	CN-322-3p	0.00142589	880.082	72.0861	1215.83	72.6625	0.466229	AUUCCUGGAAAUACUGUUCUU			custom
266	CN-325-5p	0.0587309	32.9325	8.31872	22.2652	0.973434	-0.564722	UAAAAAGUUCGUUCGGGUUUUU			custom
267	CN-327-5p	0.0295766	43.6973	6.19593	3.85567	3.3973	-3.50249	ACCUGGCAUACAAUGUAGAUUU			custom
268	CN-338-3p	0.573259	89.1432	0.801096	85.5504	13.6937	-0.0593489	ACUGCAUUAUGAGCACUUAAAGU			custom
269	CN-348-3p	0.00174419	42.3372	6.24375	22.8914	1.5408	-0.887122	UAUGUAACAUGGUCCACUAAC			custom
270	CN-349-3p	0.00233295	230.831	19.1836	163.894	14.2273	-0.494072	UAUGUAACACGGUCCACUAAC			custom
271	CN-350-3p	0.0693821	42.5515	72.0253	1.51961	1.43542	-4.80744	UAUGUGGGACGGUAAACCGCUU			custom
272	CN-354-3p	0.00539428	63.7015	4.70664	39.6865	6.137	-0.682679	AGAUAUUGCACGGUUGAUCUCU			custom
273	CN-355-3p	0.427884	511.908	29.3322	422.935	211.99	-0.275449	AACAUAGAGGAAAAUCCACAUU			custom
274	CN-356-3p	0.0794603	87.3711	15.1667	67.8048	10.7766	-0.36577	AACAUGGAGGAAAAUCCACAUU			custom
275	CN-357-3p	0.286923	261.825	155.841	393.052	27.926	0.586114	AACAUAGAGGAAAUUCCACGU			custom
276	CN-360-5p	0.00110873	108.609	9.93895	69.7154	6.36996	-0.639591	GGUUGAUCAGAGAACAUACAUU			custom
277	CN-365-3p	0.000631918	52.3843	4.08056	31.6592	3.32162	-0.726509	AAUCAUACACGGUUCACCUAUU			custom
278	CN-366-3p	0.309025	34.4845	36.1586	21.6384	32.529	-0.672357	AUCAUACAUGGUUGACCUUUUU			custom
279	CN-366-5p	0.000406659	34.6057	4.9953	13.6974	2.43226	-1.33711	AGAGGUCUUCCAUGGUGCAUUCG			custom
280	CN-370-3p	0.00171549	111.47	19.6581	56.3648	7.7593	-0.983787	GAAUGUUGCUCGGUGAACCCCU			custom
281	CN-37-3p	0.0104544	16.3782	2.13851	31.854	7.18913	0.959703	UACUGCAAUGCAAGCACUUCUU			custom
282	CN-388-5p	1.97826e-06	20.0604	2.0801	220.563	10.8427	3.45877	AAAGUUCUGAGACACUCCGA			custom
283	CN-394-5p	0.000185466	17.4341	2.82152	50.376	7.29819	1.53082	CUGGUUUCACAUGGUGGCUUAGA			custom
284	CN-395-5p	0.00034293	136.84	15.2279	367.88	3.6653	1.42674	ACCGAUUUCUCCUGGUGUUCAGA			custom
285	CN-400-5p	0.0261646	55.0465	14.0201	85.2896	10.6151	0.631718	AGCAGCAUUGUACCGGGCUGU			custom
286	CN-417-3p	0.0414434	205.862	39.4497	277.027	28.5458	0.428348	CAACAAAUCACAGUCUGCCAUA			custom
287	CN-431-3p	0.586506	21.6499	30.6745	17.6556	8.82725	-0.294233	CUAUACAAUCUAUUGCCUUCC			custom
288	CN-432-3p	0.59074	79.5509	3.82852	73.9768	27.1939	-0.104805	CUAUACGACCUGCUGCCUUUCU			custom
289	CN-439-3p	0.034536	18997.6	674.924	17750.9	161.643	-0.0979233	AAAACACGAACAAACUUUUCGG			custom
290	CN-441-5p	0.0739556	1.86006	1.69171	44.7119	78.7651	4.58723	CAGAGUUCUACAGUCCGA			custom
291	CN-444-1-5p	0.00236886	47.9343	8.85728	14.3715	4.12585	-1.73785	ACUGAUUUCUUUUGGUGUUCA			custom
292	CN-446-3p	0.0213169	47.0086	9.83316	29.7038	5.1537	-0.662274	ACCACCGACCGUUGACUGUAC			custom
293	CN-449-3p	0.000361088	28.6234	4.4006	115.538	6.31138	2.0131	AGAAUCUGGAUGAACUUUUUGA			custom
294	CN-458-5p	0.0121875	142.201	72.8702	435.504	22.5714	1.61476	CGGCCGCGCCGGGCCGCGCC			custom
295	CN-470-3p	0.0140916	491.4	34.5195	406.018	30.4741	-0.275357	CUUUCAGUCGGAUGUUUACAG			custom
296	CN-486-3p	4.8193e-05	107.904	4.10346	220.465	14.766	1.0308	CUAUACAACCUACUGCCUUCCU			custom
297	CN-54-3p	0.00194251	73.5626	5.19152	25.5312	5.37082	-1.52671	AAAACCUCAAUGAACUCUUUGG			custom
298	CN-57-5p	0.141511	49.7949	42.3827	19.1846	4.85853	-1.37605	AAAAGUUCGUUCGGGUUUUUU			custom
299	CN-64-5p	0.0144121	69.314	6.48902	43.2062	9.13782	-0.681906	UGAAAAGUUCGUUCGGGUUUUU			custom
300	CN-73-3p	3.34975e-07	1003.72	22.01	5924.83	289.538	2.56141	GUAUCCGAGUCACGGCACCA			custom
301	CN-75-3p	0.0282383	83.1263	12.8189	111.815	14.9846	0.427735	CUGGGAGGUGGAUGUUUACU			custom
302	CN-78-3p	1.15445e-05	156.539	13.3012	463.114	41.3097	1.56485	CAUCUUACUGGGCAGCAUU			custom
303	CN-85-3p	0.000173635	14.1439	2.17526	78.7559	2.30552	2.47721	CUGGGAGAAGGCUGUUUACU			custom
304	CN-86-3p	4.51271e-06	379.877	14.6332	752.306	39.3394	0.985786	CUUUCAGUCGGAUGUUUGCAG			custom
