# Supplementary material for: Expression profiles of microRNAs from lactating and non-lactating bovine mammary glands and identification of miRNA related to lactation
Source: BMC Genomics. 2012 Dec 27;13:731. doi: 10.1186/1471-2164-13-731 (PMC3551688; doi:10.1186/1471-2164-13-731)
Supplement: Additional file 5 — Table S5. Differentially expressed miRNAs. Differentially expressed miRNAs. [file 1471-2164-13-731-S5.xlsx]

## Sheet: Sheet1
Supplementary Table S5.differentially expressed miRNAs in bovine mammary gland
miRNA name	sequence	Reads
		lactation	non-lactation
mir-100-5p	AACCCGUAGAUCCGAACUUGUG	562	2302
mir-101-3p	UACAGUACUGUGAUAACUGAA	21732	96616
mir-106-5p	AAAAGUGCUUACAGUGCAGGUAG	357	54
mir-107-3p	AGCAGCAUUGUACAGGGCUAU	0	115244
mir-10a-5p	UACCCUGUAGAUCCGAAUUUGU	594	2521
mir-133a-3p	UUGGUCCCCUUCAACCAGCUGU	1027	68
mir-1388-3p	AUCUCAGGUUUGUCAGCCCGCAA	76	485
mir-1-3p	UGGAAUGUAAAGAAGUAUGUAU	52558	11041
mir-141-3p	UAACACUGUCUGGUAAAGAUGG	3873	302
mir-146b-5p	UGAGAACUGAAUUCCAUAGGCU	234	1799
mir-148a-3p	UCAGUGCACUACAGAACUUUGU	60541	10630
mir-151-3p	CUAGACUGAAGCUCCUUGAGGAA	494	0
mir-181c-5p	AACAUUCAACCUGUCGGUGAGUU	30	195
mir-181d-5p	AACAUUCAUUGUUGUCGGUGGGUU	128	943
mir-199a-3p	ACAGUAGUCUGCACAUUGGUUA	25123	159166
mir-199b-5p	CCCAGUGUUUAGACUAUCUGUU	214	1077
mir-200b-3p	UAAUACUGCCUGGUAAUGAUGA	28517	6598
mir-200c-3p	UAAUACUGCCGGGUAAUGAUGGA	97776	14688
mir-205-5p	UCCUUCAUUCCACCGGAGUCUGU	2207	11063
mir-20b-5p	CAAAGUGCUCACAGUGCAGGUAG	778	84
mir-221-3p	AGCUACAUUGUCUGCUGGGUUU	3253	17243
mir-23b-3p	AUCACAUUGCCAGGGAUUU	0	316
mir-296-3p	AGGGUUGGGCGGAGGCUUUCCU	64	340
mir-30f-5p	UGUAAACACCCUACACUCUCAGCU	1202	281
mir-32-5p	UAUUGCACAUGACUAAGUUG	215	51
mir-339b-5p	UCCCUGUCCUCCAGGAGCU	813	141
mir-33b-5p	GUGCAUUGCUGUUGCAUUGC	129	18
mir-342-3p	UCUCACACAGAAAUCGCACCCAU	2462	12063
mir-362-3p	AACACACCUAUUCAAGGAUUCA	387	76
mir-374b-5p	AUAUAAUACAACCUGCUAAGUG	1624	0
mir-375-3p	UUUGUUCGUUCGGCUCGCGUGA	33308	3200
mir-486-5p	UCCUGUACUGAGCUGCCCCGA	194	44
PC-1274-5p	UCCCUGUUCGGGCGCCA	576	0
PC-141-3p	UAACACUGUCUGGUAAAGAUGC	152	36
PC-203-3p	GUGAAAUGUUUAGGACCACUAG	149	750
PC-205-5p	UCCUUCAUUCCACCGGAGUCUGUU	45	249
PC-210-3p	CUGUGCGUGUGACAGCGGCUGA	952	0
PC-26-1-5p	CUUCAAGUAAUCCAGGAUAGGCUU	149	1061
PC-320c-2-3p	AAAAGCUGGGUUGAGAGGGCAU	0	316
PC-503-5p	UAGCAGCGGGAACAGUACUGCAG	138	620
PC-574-3p	CACGCUCAUGCACACACCCACA	0	5935
PC-7c-5p	UGAGGUAGUAGGUUGUAUGGUUUU	997	4332
CN-100-1-5p	AAAAGUUCGUUCGGGUUUUUCA	0	302
CN-125-1-3p	AGAAUCUGGAUGAACUUUUUGG	310	0
CN-165-5p	UCGACCGGACCUCGACCGGCU	968	0
CN-190-5p	UUCACAGUGGCUAAGUUAA	0	152
CN-195-3p	UUACUCUGAGUAACCUAACUG	106	0
CN-200-3p	CCAAACCAGUUGUGCCUGUAG	181	5
CN-216-3p	CCGCACUGUGGGUACUUGCUG	30	158
CN-218-5p	AGGCGGAGACUUGGGCAAUUGCU	44	199
CN-242-3p	UAUGUUGGACAACGUGGAUAGCA	156	0
CN-263-3p	UAAUACUGCCUGGUAAUGAUGA	28517	6598
CN-325-5p	UAAAAAGUUCGUUCGGGUUUUU	28	174
CN-327-5p	ACCUGGCAUACAAUGUAGAUUU	222	1336
CN-400-5p	AGCAGCAUUGUACCGGGCUGU	409	0
CN-73-3p	GUAUCCGAGUCACGGCACCA	543	77
