# Supplementary material for: Expression profiles of microRNAs from lactating and non-lactating bovine mammary glands and identification of miRNA related to lactation
Source: BMC Genomics. 2012 Dec 27;13:731. doi: 10.1186/1471-2164-13-731 (PMC3551688; doi:10.1186/1471-2164-13-731)
Supplement: Additional file 6 — Table S6. Bovine pre-miRNAs with two or more genome locations. Cattle pre-miRNAs with two or more genome locations. [file 1471-2164-13-731-S6.xlsx]

## Sheet: Sheet1
Table S6. Bovine pre-miRNAs with two or more genome locations
No.	miRNA name	Most abundant sequence	Genomic location of pre-miRNA based on bta genome assembly
			Chromosome	Strand	Start	End
1	mir-128-3p	UCACAGUGAACCGGUCUCUUU	chr22	+	9722970	9723053
1			chr2	-	64640150	64640201
2	mir-1839-5p	AAGGUAGAUAGAACAGGUCUUG	chr21	+	22773186	22773257
2			chr14	-	525865	525936
3	mir-194-5p	UGUAACAGCAACUCCAUGUGGA	Un0042	+	1796071	1796167
3			chr29	-	44934929	44935011
4	mir-196a-5p	UAGGUAGUUUCAUGUUGUUGGG	chr19	+	39066680	39066781
4			chr5	-	28892094	28892178
5	mir-19b-5p	UGUGCAAAUCCAUGCAAAACUGA	chr23	-	46125380	46125436
5			chr12	+	64665681	64665767
6	mir-23a-3p	AUCACAUUGCCAGGGAUUUCCA	chr6	-	25590959	25591021
6			chr7	+	10102128	10102200
7	mir-24-5p	GUGCCUACUGAGCUGAUAUCAGU	chr7	+	10102457	10102528
7			chr8	+	85962806	85962873
8	mir-24-3p	UGGCUCAGUUCAGCAGGAACAG	chr18	-	12671130	12671207
8			chr7	+	10102457	10102528
9	mir-26b-5p	UUCAAGUAAUUCAGGAUAGGUU	chr2	+	110812687	110812771
9			chr11	-	7193987	7194056
10	mir-27a-3p	UUCACAGUGGCUAAGUUCCG	chr8	-	87496729	87496826
10			chr7	+	10102302	10102379
11	mir-29c-3p	UAGCACCAUUUGAAAUCGGUUA	chr16	+	73970390	73970477
11			chr16	+	73887217	73887304
12	mir-339-5p	UCCCUGUCCUCCAGGAGCUCAC	chr19	+	46322142	46322205
12			chr7	-	62771399	62771464
12			chr25	+	43648256	43648333
12			chr5	-	122256159	122256241
13	PC-23b-3p	AUCACAUUGCCAGGGAUA	chr7	+	10102123	10102207
13			chr8	+	85962033	85962114
14	PC-27-1-3p	UUCACAGUGGCUAAGUUCUGAG	chr7	+	10102316	10102374
14			chr8	+	85962270	85962332
15	CN-7-1-3p	AAAACCUGAAUGAACUUUUUGA	Un0048436	+	2962	3050
15			chr2	+	7770308	7770404
16	CN-19-1-5p	GUUUCCCUGCCAAUGCACCA	Un0041274	+	21533	21603
16			chr23	+	25633535	25633554
17	CN-100-1-5p	AAAAGUUCGUUCGGGUUUUUCA	chr24	+	11490215	11490303
17			chr6	+	13185798	13185873
18	CN-106-1-5p	UCAAAAGUUCGUUCGGGUUUUU	chr28	+	11977864	11977963
18			chr4	+	69814369	69814449
19	CN-125-1-3p	AGAAUCUGGAUGAACUUUUUGG	chr21	-	17395772	17395860
19			chr3	-	8649915	8650004
20	CN-131-1-3p	UCUGUCUGGAUUUAUGUAUGUC	chr29	+	18719756	18719844
20			Un00438	+	161257	161350
21	CN-191-1-5p	AAAAGUUCGUUUGGGUUUUUCA	chr25	+	31125446	31125518
21			chr14	-	44207503	44207560
22	CN-227-1-5p	CUUCAUCCAGCCUGGCAUU	chr5	-	40539905	40539971
22			chr15	-	62323681	62323747
23	CN-244-1-5p	UAAAAAGUUCGUUUGGGUUU	chr8	-	45180190	45180283
23			chr9	-	66553692	66553790
24	CN-427-1-5p	GUUUCCCCGCCAAUGCACCA	chr4	+	88551936	88552050
24			chr2	-	101567743	101567841
25	CN-440-1-3p	AAACCCAGAUGAACUUUUUGGC	chr3	+	96333204	96333290
25			chr21	-	39755611	39755711
26	CN-444-1-5p	ACUGAUUUCUUUUGGUGUUCA	chr4	-	97826811	97826874
26			chr24	+	54369266	54369328
