# Supplementary material for: Expression profiles of microRNAs from lactating and non-lactating bovine mammary glands and identification of miRNA related to lactation
Source: BMC Genomics. 2012 Dec 27;13:731. doi: 10.1186/1471-2164-13-731 (PMC3551688; doi:10.1186/1471-2164-13-731)
Supplement: Additional file 7 — Table S7. Same pre-miRNA structure and location. Same pre-miRNA structure and location. [file 1471-2164-13-731-S7.xlsx]

## Sheet: Sheet1
Table S7. Same pre-miRNA structure and location
No.	Pre-miRNA name	Pre-miRNA arm	Most abundant sequence	Length (nt)	Genomic location of pre-miRNA based on bta genome assembly				type
					Chromosome	Strand	Start	End
1	mir-10b	5p	UACCCUGUAGAACCGAAUUUGU	22	chr2	-	21426193	21426291	conserved in mammals
	CN-149	3p	CAGAUUCGAUUCUAGGGGAAU	21	chr2	-	21426193	21426291	cattle special
2	mir-26b	5p	UUCAAGUAAUUCAGGAUAGGUU	22	chr2	+	110812687	110812771	conserved in mammals
	CN-468	3p	CCUGUUCUCCAUUACUUGGCUC	22	chr2	+	110812687	110812771	cattle special
3	mir-101	3p	UACAGUACUGUGAUAACUGAA	21	chr3	+	86285809	86285891	conserved in mammals
	CN-422	5p	UCAGUUAUCACAGUGCUGAUGC	22	chr3	+	86285809	86285891	cattle special
4	mir-30c	5p	UGUAAACAUCCUACACUCUCAGCU	24	chr3	-	112437430	112437534	conserved in mammals
	CN-469	3p	CUGGGAGAGGGUUGUUUACU	20	chr3	-	112437430	112437534	cattle special
5	mir-30e	5p	UGUAAACAUCCUUGACUGGAAGCU	24	chr3	-	112440564	112440655	conserved in mammals
	CN-470	3p	CUUUCAGUCGGAUGUUUACAG	21	chr3	-	112440564	112440655	cattle special
6	mir-196b	5p	UAGGUAGUUUCCUGUUGUUGGGA	23	chr4	+	71605730	71605814	conserved in mammals
	CN-384	3p	UCGACAGCACGACACUGCCUUCA	23	chr4	+	71605730	71605814	cattle special
7	mir-148a	3p	UCAGUGCACUACAGAACUUUGU	22	chr4	+	72669200	72669267	conserved in mammals
	CN-388	5p	AAAGUUCUGAGACACUCCGA	20	chr4	+	72669200	72669267	cattle special
8	mir-183	5p	AUGGCACUGGUAGAAUUCACUG	22	chr4	-	96835927	96835996	conserved in mammals
	CN-442	3p	UGAAUUACCGAAGGGCCAUAA	21	chr4	-	96835927	96835996	cattle special
9	mir-335	5p	UCAAGAGCAAUAACGAAAAAUG	22	chr4	+	97493656	97493747	conserved in mammals
	CN-443	3p	UUUUUCAUUAUUGCUCCUGACC	22	chr4	+	97493656	97493747	cattle special
10	mir-29a	3p	UAGCACCAUCUGAAAUCGGUUA	22	chr4	-	97826811	97826874	conserved in mammals
	CN-444-1	5p	ACUGAUUUCUUUUGGUGUUCA	21	chr4	-	97826811	97826874	cattle special
11	mir-141	3p	UAACACUGUCUGGUAAAGAUGG	22	chr5	-	10482928	10483017	conserved in mammals
	CN-92	5p	CAUCUUCCAGCACAGUGUUGG	21	chr5	-	10482928	10483017	cattle special
12	mir-200c	3p	UAAUACUGCCGGGUAAUGAUGGA	23	chr5	-	10483359	10483423	conserved in mammals
	CN-93	5p	CGUCUUACCCAGCAGUGUUUGG	22	chr5	-	10483359	10483423	cattle special
13	mir-331	3p	GCCCCUGGGCCUAUCCUAGA	20	chr5	+	27849198	27849287	conserved in mammals
	CN-175	5p	UCUAGGUAUGGUCCCAGGGAU	21	chr5	+	27849198	27849287	cattle special
14	mir-148b	3p	UCAGUGCAUCACAGAACUUUGU	22	chr5	-	28577700	28577789	conserved in mammals
	CN-178	5p	GAAGUUCUGUUAUACACUCAGGCU	24	chr5	-	28577700	28577789	cattle special
15	let-7i	5p	UGAGGUAGUAGUUUGUGCUGUU	22	chr5	-	55133072	55133155	conserved in mammals
	CN-299	3p	CUGCGCAAGCUACUGCCUUG	20	chr5	-	55133072	55133155	cattle special
16	mir-33a	5p	GUGCAUUGUAGUUGCAUUGCA	21	chr5	+	120037611	120037679	conserved in mammals
	CN-483	3p	CAAUGUUUCCACAGUGCAUCA	21	chr5	+	120037611	120037679	cattle special
17	let-7b	5p	UGAGGUAGUAGGUUGUGUGGUU	22	chr5	+	123308012	123308092	conserved in mammals
	CN-486	3p	CUAUACAACCUACUGCCUUCCU	22	chr5	+	123308012	123308092	cattle special
18	mir-181c	5p	AACAUUCAACCUGUCGGUGAGUU	23	chr7	-	10020276	10020372	conserved in mammals
	CN-88	3p	ACCAUCGACCGUUGAGUGGACC	22	chr7	-	10020276	10020372	cattle special
19	mir-23a	3p	AUCACAUUGCCAGGGAUUU	19	chr7	+	10102128	10102200	conserved in mammals
	CN-90	5p	GGGGUUCCUGGGGAUGGGAUU	21	chr7	+	10102128	10102200	cattle special
20	mir-874	3p	CUGCCCUGGCCCGAGGGACCGA	22	chr7	-	48336722	48336797	conserved in mammals
	CN-260	5p	CGGCCCCACGCACCAGGGUAA	21	chr7	-	48336722	48336797	cattle special
21	mir-143	3p	UGAGAUGAAGCACUGUAGCUC	21	chr7	+	60268802	60268902	conserved in mammals
	CN-321	5p	GGUGCAGUGCUGCAUCUCUGG	21	chr7	+	60268802	60268902	cattle special
22	mir-145	5p	GUCCAGUUUUCCCAGGAAUCCCU	23	chr7	+	60270231	60270318	conserved in mammals
	CN-322	3p	AUUCCUGGAAAUACUGUUCUU	21	chr7	+	60270231	60270318	cattle special
23	mir-491	5p	AGUGGGGAACCCUUCCAUGAGG	22	chr8	-	25175955	25176038	conserved in mammals
	CN-167	3p	CUUAUGCAAGAUUCCCUUCUAU	22	chr8	-	25175955	25176038	cattle special
24	mir-204	5p	UUCCCUUUGUCAUCCUAUGCCU	22	chr8	-	49279772	49279867	conserved in mammals
	CN-269	3p	GCUGGGAAGGCAAAGGGACGU	21	chr8	-	49279772	49279867	cattle special
25	mir-27b	3p	UUCACAGUGGCUAAGUUCUGC	21	chr8	+	85962252	85962348	conserved in mammals
	CN-421	5p	AGAGCUUAGCUGAUUGGUGAACA	23	chr8	+	85962252	85962348	cattle special
26	let-7f	5p	UGAGGUAGUAGAUUGUAUAGUU	22	chr8	+	89743652	89743738	conserved in mammals
	CN-431	3p	CUAUACAAUCUAUUGCCUUCC	21	chr8	+	89743652	89743738	cattle special
27	let-7d	5p	AGAGGUAGUAGGUUGCAUAGUU	22	chr8	+	89745858	89745944	conserved in mammals
	CN-432	3p	CUAUACGACCUGCUGCCUUUCU	22	chr8	+	89745858	89745944	cattle special
28	mir-32	5p	UAUUGCACAUGACUAAGUUG	20	chr8	-	103684285	103684354	conserved in mammals
	CN-457	3p	CAAUUUAGUAUGUGUGAUAUU	21	chr8	-	103684285	103684354	cattle special
29	mir-30f	5p	UGUAAACACCCUACACUCUCAGCU	24	chr9	-	9851442	9851525	conserved in mammals
	CN-85	3p	CUGGGAGAAGGCUGUUUACU	20	chr9	-	9851442	9851525	cattle special
30	mir-30a	5p	UGUAAACAUCCUCGACUGGAAG	22	chr9	-	9888794	9888860	conserved in mammals
	CN-86	3p	CUUUCAGUCGGAUGUUUGCAG	21	chr9	-	9888794	9888860	cattle special
31	mir-181a	5p	AACAUUCAACGCUGUCGGUGAGU	23	chr11	+	99136761	99136870	conserved in mammals
	CN-446	3p	ACCACCGACCGUUGACUGUAC	21	chr11	+	99136761	99136870	cattle special
32	mir-16a	5p	UAGCAGCACGUAAAUAUUGGUG	22	chr12	-	18887597	18887685	conserved in mammals
	CN-134	3p	CCAGUAUUAACUGUGCUGCUGA	22	chr12	-	18887597	18887685	cattle special
33	mir-15a	5p	UAGCAGCACAUAAUGGUUUGU	21	chr12	-	18887743	18887825	conserved in mammals
	CN-135	3p	CAGGCCAUAUUGUGCUGCCUCAA	23	chr12	-	18887743	18887825	cattle special
34	mir-2300b	3p	GGGAGACAAAACUAGCUGAGGA	22	chr12	+	31722919	31722992	conserved in mammals
	CN-193	5p	UUAGCUAGUUUUGCCUCCCUGC	22	chr12	+	31722919	31722992	cattle special
35	mir-18a	5p	UAAGGUGCAUCUAGUGCAGAU	21	chr12	+	64665245	64665315	conserved in mammals
	CN-336	3p	ACUGCCCUAAGUGCUCCUUCU	21	chr12	+	64665245	64665315	cattle special
36	mir-19a	3p	UGUGCAAAUCUAUGCAAAACUGA	23	chr12	+	64665384	64665465	conserved in mammals
	CN-337	5p	AGUUUUGCAUAGUUGCACUAC	21	chr12	+	64665384	64665465	cattle special
37	mir-20a	5p	UAAAGUGCUUAUAGUGCAGGUAG	23	chr12	+	64665553	64665623	conserved in mammals
	CN-338	3p	ACUGCAUUAUGAGCACUUAAAGU	23	chr12	+	64665553	64665623	cattle special
38	mir-19b	3p	UGUGCAAAUCCAUGCAAAACUGA	23	chr12	+	64665681	64665767	conserved in mammals
	CN-339	5p	AGUUUUGCAGGUUUGCAUCCAG	22	chr12	+	64665681	64665767	cattle special
39	mir-92	3p	UAUUGCACUUGUCCCGGCCUGU	22	chr12	+	64665803	64665880	conserved in mammals
	CN-340	5p	AGGUUGGGAUCGGUUGCAAUGCU	23	chr12	+	64665803	64665880	cattle special
40	mir-30d	5p	UGUAAACAUCCCCGACUGGAAGCU	24	chr14	+	6473522	6473591	conserved in mammals
	CN-74	3p	CUUUCAGUCAGAUGUUUGCUGC	22	chr14	+	6473522	6473591	cattle special
41	mir-30b	5p	UGUAAACAUCCUACACUCAGCU	22	chr14	+	6477866	6477953	conserved in mammals
	CN-75	3p	CUGGGAGGUGGAUGUUUACU	20	chr14	+	6477866	6477953	cattle special
42	mir-124a	3p	UAAGGCACGCGGUGAAUGCCAA	22	chr14	+	29053691	29053801	conserved in mammals
	CN-182	5p	CGUGUUCACAGCGGACCUUGA	21	chr14	+	29053691	29053801	cattle special
43	mir-34c	5p	AGGCAGUGUAGUUAGCUGAUUGC	23	chr15	+	20036622	20036698	conserved in mammals
	CN-140	3p	AAUCACUAACCACACGGCCAGG	22	chr15	+	20036622	20036698	cattle special
44	mir-100	5p	AACCCGUAGAUCCGAACUUGUG	22	chr15	-	31460951	31461026	conserved in mammals
	CN-192	3p	CAAGCUUGUGUCUAUAGGUAU	21	chr15	-	31460951	31461026	cattle special
45	mir-139	5p	UCUACAGUGCACGUGUCUCCAGU	23	chr15	-	51684276	51684343	conserved in mammals
	CN-279	3p	UGGAGACGCGGCCCUGUUGGAGU	23	chr15	-	51684276	51684343	cattle special
46	mir-130a	3p	CAGUGCAAUGUUAAAAGGGCAU	22	chr15	+	81392289	81392377	conserved in mammals
	CN-416	5p	GCUCUUUUCACAUUGUGCUAC	21	chr15	+	81392289	81392377	cattle special
47	mir-214	3p	ACAGCAGGCACAGACAGGCAGU	22	chr16	-	36241995	36242104	conserved in mammals
	CN-208	5p	UGCCUGUCUACACUUGCUGUGC	22	chr16	-	36241995	36242104	cattle special
48	mir-34a	5p	UGGCAGUGUCUUAGCUGGUUGU	22	chr16	+	41392736	41392842	conserved in mammals
	CN-232	3p	AAUCAGCAAGUAUACUGCCCUA	22	chr16	+	41392736	41392842	cattle special
49	mir-200a	3p	UAACACUGUCUGGUAACGAUGUU	23	chr16	-	48594359	48594444	conserved in mammals
	CN-262	5p	CAUCUUACCGGACAGUGCUGGA	22	chr16	-	48594359	48594444	cattle special
50	mir-200b	3p	UAAUACUGCCUGGUAAUGAUGA	22	chr16	-	48595027	48595085	conserved in mammals
	CN-263	3p	UAAUACUGCCUGGUAAUGAUGA	22	chr16	-	48595027	48595085	cattle special
51	mir-205	5p	UCCUUCAUUCCACCGGAGUCUGU	23	chr16	-	72083257	72083325	conserved in mammals
	CN-387	3p	GAUUUCAGUGGAGUGAAGUUCA	22	chr16	-	72083257	72083325	cattle special
52	mir-29b	3p	UAGCACCAUUUGAAAUCAGUGUU	23	chr16	+	73886657	73886737	conserved in mammals
	CN-394	5p	CUGGUUUCACAUGGUGGCUUAGA	23	chr16	+	73886657	73886737	cattle special
53	mir-29c	3p	UAGCACCAUUUGAAAUCGGUUA	22	chr16	+	73887217	73887304	conserved in mammals
	CN-395	5p	ACCGAUUUCUCCUGGUGUUCAGA	23	chr16	+	73887217	73887304	cattle special
54	mir-130b	3p	CAGUGCAAUGAUGAAAGGGCAU	22	chr17	+	75481463	75481544	conserved in mammals
	CN-401	5p	ACUCUUUCCCUGUUGCACUACU	22	chr17	+	75481463	75481544	cattle special
55	mir-185	5p	UGGAGAGAAAGGCAGUUCCUGA	22	chr17	+	76422702	76422780	conserved in mammals
	CN-405	3p	AGGGGCUGGCUUUCCUCCGGC	21	chr17	+	76422702	76422780	cattle special
56	mir-1306	5p	CCACCUCCCCUGCAAACGUCCAUU	24	chr17	+	76443949	76444006	conserved in mammals
	CN-406	3p	ACGUUGGCUCUGGUGGUGAUGUA	23	chr17	+	76443949	76444006	cattle special
57	mir-140	3p	ACCACAGGGUAGAACCACGGAC	22	chr18	+	35987036	35987129	conserved in mammals
	CN-205	5p	CAGUGGUUUUACCCUAUGGUAG	22	chr18	+	35987036	35987129	cattle special
58	mir-769	5p	GAGACCUCCGGGUUCUGAGCUGU	23	chr18	+	53308744	53308862	conserved in mammals
	CN-289	3p	CUGGGAUCUCUGGGGUCUCGGU	22	chr18	+	53308744	53308862	cattle special
59	mir-150	5p	UCUCCCAACCCUUGUACCAGUG	22	chr18	-	55905298	55905397	conserved in mammals
	CN-301	3p	CUGGUACAGGUACGGGGAGGCA	22	chr18	-	55905298	55905397	cattle special
60	mir-99b	5p	CACCCGUAGAACCGACCUUGCG	22	chr18	+	57587997	57588066	conserved in mammals
	CN-306	3p	CAAGCUCGUGUCUGUGGGUCCG	22	chr18	+	57587997	57588066	cattle special
61	let-7e	5p	UGAGGUAGGAGGUUGUAUAGUU	22	chr18	+	57588165	57588243	conserved in mammals
	CN-307	3p	CUAUACGGCCUCCUAGCUUUCC	22	chr18	+	57588165	57588243	cattle special
62	mir-125a	5p	UCCCUGAGACCCUUUAACCUGU	22	chr18	+	57588664	57588749	conserved in mammals
	CN-308	3p	ACAGGUGAGGUUCUUGGGAGCC	22	chr18	+	57588664	57588749	cattle special
63	mir-144	3p	UACAGUAUAGAUGAUGUACU	20	chr19	-	20148035	20148118	conserved in mammals
	CN-142	5p	GGAUAUCAUCAUAUACUGUAAGU	23	chr19	-	20148035	20148118	cattle special
64	mir-132	3p	UAACAGUCUACAGCCAUGGUCG	22	chr19	-	23161083	23161183	conserved in mammals
	CN-160	5p	ACCGUGGCUUUCGAUUGUUACU	22	chr19	-	23161083	23161183	cattle special
65	mir-212	5p	ACCUUGGCUCUAGACUGCUUAC	22	chr19	-	23161513	23161623	conserved in mammals
	CN-161	3p	UAACAGUCUCCAGUCACGGCCA	22	chr19	-	23161513	23161623	cattle special
66	mir-324	5p	CGCAUCCCCUAGGGCAUUGGUGU	23	chr19	-	27316364	27316452	conserved in mammals
	CN-171	3p	ACUGCCCCAGGUGCUGCUGG	20	chr19	-	27316364	27316452	cattle special
67	mir-33b	5p	GUGCAUUGCUGUUGCAUUGC	20	chr19	+	35685568	35685661	conserved in mammals
	CN-203	3p	CAGUGCCUCGGCAGUGCAGCCA	22	chr19	+	35685568	35685661	cattle special
68	mir-10a	5p	UACCCUGUAGAUCCGAAUUUGU	22	chr19	+	39116883	39116991	conserved in mammals
	CN-222	3p	CAAAUUCGUAUCUAGGGGAAU	21	chr19	+	39116883	39116991	cattle special
69	mir-338	3p	UCCAGCAUCAGUGAUUUUGUUGA	23	chr19	+	53057553	53057644	conserved in mammals
	CN-287	5p	AACAAUAUCCUGGUGCUGAGU	21	chr19	+	53057553	53057644	cattle special
70	mir-1839	5p	AAGGUAGAUAGAACAGGUCUUAU	23	chr21	+	22773186	22773257	conserved in mammals
	CN-159	5p	AAGGUAGAUAGAACAGGUCUUGUGU	25	chr21	+	22773186	22773257	cattle special
71	mir-665	3p	ACCAGUAGGCCGAGGCCCCUCA	22	chr21	+	65862137	65862208	conserved in mammals
	CN-345	5p	AGGGGUCUUGGCCUCUGCCCAU	22	chr21	+	65862137	65862208	cattle special
72	mir-127	3p	UCGGAUCCGUCUGAGCUUGGCU	22	chr21	+	65868433	65868527	conserved in mammals
	CN-346	5p	CUGAAGCUCAGAGGGCUCUGAU	22	chr21	+	65868433	65868527	cattle special
73	mir-136	5p	ACUCCAUUUGUUUUGAUGAUGGA	23	chr21	+	65870107	65870198	conserved in mammals
	CN-347	3p	AUCAUCGUCUCAAAUGAGUCU	21	chr21	+	65870107	65870198	cattle special
74	mir-379	5p	UGGUAGACUAUGGAACGUAGG	21	chr21	+	66000737	66000822	conserved in mammals
	CN-348	3p	UAUGUAACAUGGUCCACUAAC	21	chr21	+	66000737	66000822	cattle special
75	mir-411	5p	AUAGUAGACCGUAUAGCGUAC	21	chr21	+	66001965	66002046	conserved in mammals
	CN-349	3p	UAUGUAACACGGUCCACUAAC	21	chr21	+	66001965	66002046	cattle special
76	mir-299	5p	UGGUUUACCGUCCCACAUACAU	22	chr21	+	66002437	66002499	conserved in mammals
	CN-350	3p	UAUGUGGGACGGUAAACCGCUU	22	chr21	+	66002437	66002499	cattle special
77	mir-495	3p	AAACAAACAUGGUGCACUUCUU	22	chr21	+	66012106	66012186	conserved in mammals
	CN-353	5p	GAAGUUGCCCAUGUUCUUUU	20	chr21	+	66012106	66012186	cattle special
78	mir-376c	5p	GGUGGAUAUUCCUUCUAUGUUU	22	chr21	+	66017179	66017271	conserved in mammals
	CN-357	3p	AACAUAGAGGAAAUUCCACGU	21	chr21	+	66017179	66017271	cattle special
79	mir-1185	5p	AGAGGAUACCCUUUGUAUGUUC	22	chr21	+	66020239	66020324	conserved in mammals
	CN-358	3p	AUAUACAGAGGGAGACUCUUAU	22	chr21	+	66020239	66020324	cattle special
80	mir-487a	3p	AAUCAUACAGGGACAUCCAGUU	22	chr21	+	66028733	66028812	conserved in mammals
	CN-361	5p	GUGGUUAUCCCUGCUGUGUUCG	22	chr21	+	66028733	66028812	cattle special
81	mir-382	5p	GAAGUUGUUCGUGGUGGAUUCG	22	chr21	+	66031747	66031822	conserved in mammals
	CN-362	3p	AAUCAUUCACGGACAACACUU	21	chr21	+	66031747	66031822	cattle special
82	mir-485	5p	AGAGGCUGGCCGUGAUGAAUUCG	23	chr21	+	66032824	66032896	conserved in mammals
	CN-364	3p	GUCAUACACGGCUCUCCUCUCU	22	chr21	+	66032824	66032896	cattle special
83	mir-154	5p	UAGGUUAUCCGUGUAGCCUUCG	22	chr21	+	66036908	66036991	conserved in mammals
	CN-365	3p	AAUCAUACACGGUUCACCUAUU	22	chr21	+	66036908	66036991	cattle special
84	mir-541	3p	UGGUGGGCACAGAAUCCGGCCUUU	24	chr21	+	66041214	66041297	conserved in mammals
	CN-367	5p	AAAGGAUUCUGCUGUCGGUCCCACU	25	chr21	+	66041214	66041297	cattle special
85	mir-409	5p	AGGUUACCCGAGCAACUUUGCAU	23	chr21	+	66042116	66042194	conserved in mammals
	CN-370	3p	GAAUGUUGCUCGGUGAACCCCU	22	chr21	+	66042116	66042194	cattle special
86	mir-135a	5p	UAUGGCUUUUUAUUCCUAUGUGA	23	chr22	+	49584590	49584679	conserved in mammals
	CN-271	3p	AUAUAGGGAUUGGAGCCGUGGCA	23	chr22	+	49584590	49584679	cattle special
87	let-7g	5p	UGAGGUAGUAGUUUGUACAGUU	22	chr22	+	49631988	49632070	conserved in mammals
	CN-272	3p	CUGUACAGGCCACUGCCUUGC	21	chr22	+	49631988	49632070	cattle special
88	mir-191	5p	CAACGGAAUCCCAAAAGCAGCUG	23	chr22	+	51902736	51902826	conserved in mammals
	CN-281	3p	CUGCGCUUGGAUUUCGUUCCC	21	chr22	+	51902736	51902826	cattle special
89	mir-193b	3p	AACUGGCCCACAAAGUCCCGCU	22	chr25	+	14328086	14328168	conserved in mammals
	CN-119	5p	CGGGGUUUUGAGGGCGAGAUGA	22	chr25	+	14328086	14328168	cattle special
90	mir-106b	5p	UAAAGUGCUGACAGUGCAGAUA	22	chr25	+	38455572	38455651	conserved in mammals
	CN-216	3p	CCGCACUGUGGGUACUUGCUG	21	chr25	+	38455572	38455651	cattle special
91	mir-93	5p	CAAAGUGCUGUUCGUGCAGGUAG	23	chr25	+	38455775	38455851	conserved in mammals
	CN-217	3p	ACUGCUGAGCCAGCACUUCCCGA	23	chr25	+	38455775	38455851	cattle special
92	mir-25	3p	CAUUGCACUUGUCUCGGUCUGA	22	chr25	+	38455975	38456058	conserved in mammals
	CN-218	5p	AGGCGGAGACUUGGGCAAUUGCU	23	chr25	+	38455975	38456058	cattle special
93	mir-339	3p	UCCCUGUCCUCCAGGAGCUCA	21	chr25	+	43648256	43648333	conserved in mammals
	CN-241	3p	GCGCUCCUCGAGGCCAGAGCC	21	chr25	+	43648256	43648333	cattle special
94	mir-146b	5p	UGAGAACUGAAUUCCAUAGGCU	22	chr26	+	23509753	23509858	conserved in mammals
	CN-163	3p	GCCCUAGGGACUCAGUUCUGGU	22	chr26	+	23509753	23509858	cattle special
95	mir-1307	3p	ACUCGGCGUGGCGUCGGUCGUG	22	chr26	-	24439257	24439405	conserved in mammals
	CN-165	5p	UCGACCGGACCUCGACCGGCU	21	chr26	-	24439257	24439405	cattle special
96	mir-505	3p	GUCAACACUUGCUGGUUUCCUCU	23	chrX	+	13241304	13241393	conserved in mammals
	CN-113	5p	GGGAGCCAGGAAGUAUUGAUGUU	23	chrX	+	13241304	13241393	cattle special
97	mir-224	5p	CAAGUCACUAGUGGUUCCGUUU	22	chrX	-	21831350	21831430	conserved in mammals
	CN-153	3p	AAAUGGUACCCUAGUGACUACA	22	chrX	-	21831350	21831430	cattle special
98	mir-452	5p	AACUGUUUGCAGAGGAAACUGA	22	chrX	-	21832384	21832468	conserved in mammals
	CN-154	3p	UCAGUCUCAUCUGCAAAGAAGU	22	chrX	-	21832384	21832468	cattle special
99	mir-660	5p	UACCCAUUGCAUAUCGGAGCUG	22	chrX	-	54767794	54767873	conserved in mammals
	CN-294	3p	ACCUCCUAUGUGCAUGGAUU	20	chrX	-	54767794	54767873	cattle special
100	mir-188	5p	CAUCCCUUGCAUGGUGGAGGGU	22	chrX	-	54782811	54782896	conserved in mammals
	CN-296	3p	CUCCCACAUGCAGGGUUUGCA	21	chrX	-	54782811	54782896	cattle special
101	mir-532	5p	CAUGCCUUGAGUGUAGGACCGU	22	chrX	-	54783137	54783222	conserved in mammals
	CN-297	3p	CCUCCCACACCCAAGGCUUGCA	22	chrX	-	54783137	54783222	cattle special
102	mir-223	3p	UGUCAGUUUGUCAAAUACCCCAA	23	chrX	-	56723506	56723613	conserved in mammals
	CN-304	5p	CGUGUAUUUGACAAGCUGAGUUG	23	chrX	-	56723506	56723613	cattle special
103	mir-98	5p	UGAGGUAGUAAGUUGUAUUGUU	22	chrX	-	58737622	58737740	conserved in mammals
	CN-313	3p	CUAUACAACUUACUACUUUCC	21	chrX	-	58737622	58737740	cattle special
104	mir-221	3p	AGCUACAUUGUCUGCUGGGUUU	22	chrX	+	61412746	61412855	conserved in mammals
	CN-327	5p	ACCUGGCAUACAAUGUAGAUUU	22	chrX	+	61412746	61412855	cattle special
