# Supplementary material for: Expression profiles of microRNAs from lactating and non-lactating bovine mammary glands and identification of miRNA related to lactation
Source: BMC Genomics. 2012 Dec 27;13:731. doi: 10.1186/1471-2164-13-731 (PMC3551688; doi:10.1186/1471-2164-13-731)
Supplement: Additional file 8 — Table S8. Primer sequences used in the q-PCR experiments. Primer sequences of the q-PCR experiments. [file 1471-2164-13-731-S8.xlsx]

## Sheet: Sheet1
Table S8 Primer sequences of the q-PCR experiments
No.	Assay name	RT primer(5' to 3')	Forward Primer(5' to 3')	Reversed Primer(5' to 3')
1	bta-miR-125b-5p	CTCAGCGGCTGTCGTGGACTGCGCGCTGCCGCTGAGTCACAA	GCTGGTTCCCTGAGACCCTA	GGCTGTCGTGGACTGCG
2	bta-miR-181a-5p	GTCGTATCCAGTGCAGGGTCCGAGGTATTCGCACTGGATACGACAACTCA	GCGCAACATTCAACGCTGT	CAGTGCAGGGTCCGAGGTAT
3	bta-miR-484-5p	GTCGTATCCAGTGCAGGGTCCGAGGTATTCGCACTGGATACGACATCGGG	TGGCGTCAGGCTCAGTCC	CAGTGCAGGGTCCGAGGTAT
4	bta-miR-500-5p	CTCAGCGGCTGTCGTGGACTGCGCGCTGCCGCTGAGTCTCAC	TGGCTGGTAATCCTTGCTACC	GGCTGTCGTGGACTGCG
5	bta-miR-199a-3p	GTCGTATCCAGTGCAGGGTCCGAGGTATTCGCACTGGATACGACTAACCA	TGGCGTCGACAGTAGTCTGC	CAGTGCAGGGTCCGAGGTAT
6	bta-miR-141-3p	GTCGTATCCAGTGCAGGGTCCGAGGTATTCGCACTGGATACGACCCATCT	GCGTAACACTGTCTGGTAAAG	GCAGGGTCCGAGGTATTC
7	αs1-casein		CCTAAACATCCTATCAAGCACCAA	ATTGACCTTCTCCTTTCCAAACAC
8	HK2		AAGATGCTGCCCACCTACG	TCGCTTCCCATTCCTCACA
9	STAT5		CGCCGCCCAATGGACAGTCT	CGAGCCTCTGCCGGGGGTAA
10	GAPDH		GCCAAGAGGGTCATCATCTC	GGTCATAAGTCCCTCCACGA
11	bta-S18		CACCGAGGATGAGGTGGA	TATTGGCGTGGATTCTGC
