# Supplementary material for: Expression profiles of microRNAs from lactating and non-lactating bovine mammary glands and identification of miRNA related to lactation
Source: BMC Genomics. 2012 Dec 27;13:731. doi: 10.1186/1471-2164-13-731 (PMC3551688; doi:10.1186/1471-2164-13-731)
Supplement: Additional file 9 — Table S9. Small interfering RNA. Small interference RNA. [file 1471-2164-13-731-S9.xlsx]

## Sheet: Sheet1
Table S9. Small interference RNA
miRNA name	RNA oligoribonucleotide sequence
bta-miR-141 mimic	UAACACUGUCUGGUAAAGAUGG
	AUCUUUACCAGACAGUGUUAUU
bta-miR-125b mimic	UCCCUGAGACCCUAACUUGUGA
	ACAAGUUAGGGUCUCAGGGAUU
bta-miR-181a mimic	AACAUUCAACGCUGUCGGUGAGUU
	CUCACCGACAGCGUUGAAUGUUUU
bta-miR-199b mimic	CCCAGUGUUUAGACUAUCUGUUC
	ACAGAUAGUCUAAACACUGGGUU
bta-miR-484 mimic	UCAGGCUCAGUCCCCUCCCGAU
	CGGGAGGGGACUGAGCCUGAUU
bta-miR-500 mimic	UAAUCCUUGCUACCUGGGUGAGA
	UCACCCAGGUAGCAAGGAUUAUU
negative control	UUCUCCGAACGUGUCACGUTT
	ACGUGACACGUUCGGAGAATT
bta-miR-141 inhibitor	CCAUCUUUACCAGACAGUGUUA
inhibitor negative control	CAGUACUUUUGUGUAGUACAA
